# Supplementary material for: Migrasomal autophagosomes relieve endoplasmic reticulum stress in glioblastoma cells
Source: BMC Biol. 2024 Jan 30;22:23. doi: 10.1186/s12915-024-01829-w (PMC10826056; doi:10.1186/s12915-024-01829-w)
Supplement: Supplementary file 2 — Additional file 2. Raw data points for n < 6 data values. A few more additional raw data points are also provided. [file 12915_2024_1829_MOESM2_ESM.xlsx]

## Sheet: Figure 1
Figure 1C
	PC1	PC2	PC3	PC4	PC5	PC6
Exosome.E01	-0.409195	0.396839	0.145549	-0.175751	0.788868	0.0263365
Exosome.E02	-0.40617	0.419972	-0.563634	0.550284	-0.195325	-0.00110658
Exosome.E03	-0.407698	0.408789	0.397324	-0.412425	-0.58158	-0.0218497
RF.E01	-0.405464	-0.430642	-0.56337	-0.550336	-0.00658195	-0.172766
RF.E02	-0.410641	-0.402774	0.18529	0.185293	-0.029147	0.774359
RF.E03	-0.410294	-0.389042	0.389291	0.398751	0.0201836	-0.60774

## Sheet: Figure 2
Figure 2A
Protein	Protein	EV-Average	R&M-Average	EV	R&M
AHNAK	Neuroblast differentiation-associated protein AHNAK	4.63586	5.16213	0	0	0-Enriched
DYNC1H1	Cytoplasmic dynein 1 heavy chain 1	3.08147	3.72951	0	0	1-Not enriched
TLN1	Talin-1	3.61441	3.74872	0	0
FLNA	Filamin-A	3.94084	4.40483	0	0
FLNC	Filamin-C	3.37634	3.94446	0	0
FN1	Fibronectin	4.1505	3.93487	0	0
MYOF	Myoferlin	3.64833	3.68967	0	0
UTRN	Utrophin	2.2642	2.94786	0	0
SPTBN1	Spectrin beta chain, non-erythrocytic 1	2.70546	3.06262	0	0
IQGAP1	Ras GTPase-activating-like protein IQGAP1	3.43549	3.87828	0	0
DST	Dystonin	1.86966	2.3773	0	0
COL6A3	Collagen alpha-3(VI) chain	3.58072	2.51652	0	0
FASN	Fatty acid synthase	2.42503	2.86612	0	0
CLTC	Clathrin heavy chain 1	3.30476	3.66105	0	0
MYH9	Myosin-9	3.48195	3.47162	0	0
MAP1B	Microtubule-associated protein 1B	2.09017	2.45919	0	0
TENM3	Teneurin-3	3.14623	2.9887	0	0
PKM	Pyruvate kinase PKM	2.5772	2.93415	0	0
LRP1	Prolow-density lipoprotein receptor-related protein 1	2.84266	2.54067	0	0
PRKDC	DNA-dependent protein kinase catalytic subunit	2.09206	2.53555	0	0
MACF1	Isoform 2 of Microtubule-actin cross-linking factor 1, isoforms 1/2/3/5	2.08025	2.4856	0	0
ACTN4	Alpha-actinin-4	3.99755	4.08168	0	0
ERBIN	Isoform 8 of Erbin	2.70067	3.22666	0	0
EEF2	Elongation factor 2	3.75463	4.1868	0	0
EPB41L2	Band 4.1-like protein 2	2.30741	2.52338	0	0
GAPDH	Glyceraldehyde-3-phosphate dehydrogenase	4.75303	4.89236	0	0
VCP	Transitional endoplasmic reticulum ATPase	3.58523	3.43395	0	0
TRIO	Triple functional domain protein	1.6635	2.19529	0	0
HSPD1	60 kDa heat shock protein, mitochondrial	3.51358	3.44048	0	0
ACTN1	Alpha-actinin-1	3.36347	3.63994	0	0
ATP2B4	Plasma membrane calcium-transporting ATPase 4	3.33917	3.47455	0	0
CTNNA1	Catenin alpha-1	3.07966	3.2738	0	0
CSPG4	Chondroitin sulfate proteoglycan 4	2.48987	2.65168	0	0
IGF2R	Cation-independent mannose-6-phosphate receptor	2.61317	2.52205	0	0
NOTCH2	Neurogenic locus notch homolog protein 2	2.15735	2.35362	0	0
KRT9	Keratin, type I cytoskeletal 9	3.61797	2.70607	0	0
VCL	Vinculin	3.34934	3.21538	0	0
PGK1	Phosphoglycerate kinase 1	4.32049	4.47864	0	0
ANXA2	Annexin A2	5.12627	5.19444	0	0
EGFR	Epidermal growth factor receptor	3.03616	3.36542	0	0
ANXA6	Annexin A6	4.10335	3.92084	0	0
VIM	Vimentin	4.11137	4.35723	0	0
ATP1A1	Sodium/potassium-transporting ATPase subunit alpha-1	3.80351	3.72752	0	0
MVP	Major vault protein	2.99985	3.45676	0	0
TUBB	Tubulin beta chain	2.32781	2.99119	0	0
LRPPRC	Leucine-rich PPR motif-containing protein, mitochondrial	2.41002	2.58521	0	0
LDHA	L-lactate dehydrogenase A chain	4.54086	4.44087	0	0
AP2B1	Isoform 2 of AP-2 complex subunit beta	2.24655	2.67647	0	0
DOCK10	Dedicator of cytokinesis protein 10	2.05476	2.30905	0	0
ATP5F1B	ATP synthase subunit beta, mitochondrial	2.97952	3.2823	0	0
EPRS	Bifunctional glutamate/proline--tRNA ligase	1.48035	2.35237	0	0
ABCC1	Isoform 9 of Multidrug resistance-associated protein 1	2.4149	2.39216	0	0
CAD	CAD protein	1.51847	2.30067	0	0
ENO1	Alpha-enolase	4.48604	4.38872	0	0
HSP90AB1	Heat shock protein HSP 90-beta	3.23322	3.03038	0	0
IPO5	Importin-5	2.28235	2.91088	0	0
CTNNB1	Catenin beta-1	2.80142	2.96021	0	0
PLXNB2	Plexin-B2	2.15845	2.25816	0	0
ITGAV	Integrin alpha-V	3.5794	3.38677	0	0
DCTN1	Isoform 4 of Dynactin subunit 1	1.72422	2.12089	0	0
PLS3	Plastin-3	2.9847	3.63253	0	0
MSN	Moesin	3.65765	3.89797	0	0
EEF1A1	Elongation factor 1-alpha 1	2.74426	4.0516	0	0
NRP1	Neuropilin-1	2.95642	2.59854	0	0
ESYT1	Isoform 2 of Extended synaptotagmin-1	2.62227	2.77378	0	0
GANAB	Isoform 2 of Neutral alpha-glucosidase AB	2.7707	3.13209	0	0
ACLY	ATP-citrate synthase	2.87296	3.34699	0	0
ALDOA	Isoform 2 of Fructose-bisphosphate aldolase A	3.50885	3.53348	0	0
DPYSL2	Dihydropyrimidinase-related protein 2	2.86693	2.84171	0	0
ALCAM	CD166 antigen	3.18835	3.8244	0	0
HSP90B1	Endoplasmin	3.43118	3.36304	0	0
UBA1	Ubiquitin-like modifier-activating enzyme 1	2.49836	2.51325	0	0
SCRIB	Protein scribble homolog	1.70918	2.38601	0	0
PLXNA1	Plexin-A1	2.20108	2.22423	0	0
PI4KA	Phosphatidylinositol 4-kinase alpha	1.88059	2.03515	0	0
HSPA8	Heat shock cognate 71 kDa protein	3.9837	3.97723	0	0
GCN1	eIF-2-alpha kinase activator GCN1	1.44361	1.8803	0	0
CCT2	T-complex protein 1 subunit beta	2.64877	3.12543	0	0
CTNND1	Isoform 1AC of Catenin delta-1	2.64479	3.28637	0	0
AARS	Alanine--tRNA ligase, cytoplasmic	2.17104	2.44873	0	0
CAND1	Cullin-associated NEDD8-dissociated protein 1	2.6094	2.74864	0	0
IPO7	Importin-7	2.07517	2.63833	0	0
ATP2B1	Isoform D of Plasma membrane calcium-transporting ATPase 1	2.14401	2.23415	0	0
NT5E	5'-nucleotidase	3.41069	3.65835	0	0
AHNAK2	Isoform 3 of Protein AHNAK2	1.43661	1.58678	0	0
HSP90AA1	Isoform 2 of Heat shock protein HSP 90-alpha	2.82898	3.03508	0	0
CKAP5	Isoform 3 of Cytoskeleton-associated protein 5	1.83279	2.22528	0	0
HSPA5	Endoplasmic reticulum chaperone BiP	3.91078	3.69069	0	0
KRT10	Keratin, type I cytoskeletal 10	3.57205	2.17106	0	0
NCKAP1	Isoform 2 of Nck-associated protein 1	2.46209	2.66223	0	0
FAM129A	Protein Niban	2.06875	2.60009	0	0
GDI2	Rab GDP dissociation inhibitor beta	3.36648	3.26192	0	0
ANXA5	Annexin A5	4.56439	4.47255	0	0
HSPH1	Heat shock protein 105 kDa	2.28863	2.45221	0	0
PSMD2	26S proteasome non-ATPase regulatory subunit 2	2.37098	3.08213	0	0
GART	Trifunctional purine biosynthetic protein adenosine-3	1.75384	2.3199	0	0
NOMO2	Nodal modulator 2	2.5782	2.3147	0	0
IARS	Isoleucine--tRNA ligase, cytoplasmic	1.99925	2.46482	0	0
ITGA5	Integrin alpha-5	3.44553	3.55598	0	0
EHD1	EH domain-containing protein 1	2.60967	2.88074	0	0
ENPP1	Ectonucleotide pyrophosphatase/phosphodiesterase family member 1	2.67495	2.66479	0	0
EHD2	EH domain-containing protein 2	2.65275	3.13927	0	0
PARP4	Protein mono-ADP-ribosyltransferase PARP4	1.56272	2.2478	0	0
DNAJC13	DnaJ homolog subfamily C member 13	1.52715	1.78011	0	0
TUBB6	Tubulin beta-6 chain	2.40174	3.20582	0	0
TUBA4A	Tubulin alpha-4A chain	2.87947	2.94257	0	0
COPA	Isoform 2 of Coatomer subunit alpha	1.84919	2.20552	0	0
ANXA1	Annexin A1	4.57744	4.73087	0	0
CD109	CD109 antigen	2.52304	2.04377	0	0
P4HB	Protein disulfide-isomerase	3.61531	3.69455	0	0
ATP2A2	Sarcoplasmic/endoplasmic reticulum calcium ATPase 2	2.15403	2.20371	0	0
WDR1	WD repeat-containing protein 1	2.83187	3.17699	0	0
TFRC	Transferrin receptor protein 1	3.32442	3.54995	0	0
TNC	Isoform 4 of Tenascin	1.56918	1.94714	0	0
COPB1	Coatomer subunit beta	1.79466	2.19048	0	0
SND1	Staphylococcal nuclease domain-containing protein 1	1.73467	2.38567	0	0
SH3BP4	SH3 domain-binding protein 4	2.02327	2.20396	0	0
PDIA3	Protein disulfide-isomerase A3	3.3645	3.33241	0	0
HSPA4	Heat shock 70 kDa protein 4	2.41178	2.43358	0	0
ATIC	Bifunctional purine biosynthesis protein PURH	2.69577	2.45466	0	0
UBA6	Ubiquitin-like modifier-activating enzyme 6	1.72036	2.21078	0	0
CALU	Isoform 3 of Calumenin	2.47284	2.63619	0	0
ENO2	Gamma-enolase	2.68137	2.46763	0	0
CYFIP1	Cytoplasmic FMR1-interacting protein 1	2.17006	2.58116	0	0
HERC4	Probable E3 ubiquitin-protein ligase HERC4	1.43712	1.91567	0	0
RPN2	Dolichyl-diphosphooligosaccharide--protein glycosyltransferase subunit 2	2.36921	2.51589	0	0
DIP2B	Disco-interacting protein 2 homolog B	1.79736	1.64556	0	0
DNM2	Dynamin-2	1.64189	2.16851	0	0
KIF5B	Kinesin-1 heavy chain	1.57547	2.25172	0	0
KRT1	Keratin, type II cytoskeletal 1	4.15181	3.33338	0	0
ACSL4	Long-chain-fatty-acid--CoA ligase 4	2.52384	2.79068	0	0
ITGA3	Isoform 2 of Integrin alpha-3	4.01522	3.89376	0	0
PFKP	ATP-dependent 6-phosphofructokinase, platelet type	2.76204	3.08459	0	0
CD97	Isoform 3 of CD97 antigen	2.66606	2.89758	0	0
CNOT1	CCR4-NOT transcription complex subunit 1	1.87378	2.29603	0	0
NPEPPS	Puromycin-sensitive aminopeptidase	2.59958	2.60823	0	0
ITGB1	Integrin beta-1	4.23302	4.33232	0	0
PPFIBP1	Liprin-beta-1	1.58016	2.04867	0	0
TPP2	Tripeptidyl-peptidase 2	1.49915	1.98534	0	0
SLC4A2	Anion exchange protein 2	1.94736	2.09524	0	0
PSMD1	26S proteasome non-ATPase regulatory subunit 1	1.85835	2.12704	0	0
FSCN1	Fascin	2.27966	2.60809	0	0
MYO10	Unconventional myosin-X	1.44626	1.48648	0	0
KPNB1	Importin subunit beta-1	2.74817	3.21354	0	0
CCT3	T-complex protein 1 subunit gamma	2.54842	3.14725	0	0
CALR	Calreticulin	3.78537	3.64685	0	0
PFKL	ATP-dependent 6-phosphofructokinase, liver type	1.6064	1.85859	0	0
CAPN2	Calpain-2 catalytic subunit	1.99891	2.43897	0	0
CLIP1	CAP-Gly domain-containing linker protein 1	1.47069	1.67975	0	0
UGGT1	UDP-glucose:glycoprotein glucosyltransferase 1	1.90317	1.73682	0	0
PDCD6IP	Isoform 2 of Programmed cell death 6-interacting protein	2.87231	2.3533	0	0
CSE1L	Exportin-2	2.03164	2.41924	0	0
CCT5	T-complex protein 1 subunit epsilon	2.26075	2.78021	0	0
GLG1	Isoform 2 of Golgi apparatus protein 1	1.67685	1.71866	0	0
PLIN3	Perilipin-3	2.33209	2.54468	0	0
HSPA9	Stress-70 protein, mitochondrial	2.6789	3.27047	0	0
RNH1	Ribonuclease inhibitor	2.42208	2.45667	0	0
MYO1C	Unconventional myosin-Ic	2.36947	3.0211	0	0
TXNRD1	Thioredoxin reductase 1, cytoplasmic	1.79687	2.09844	0	0
GARS	Glycine--tRNA ligase	1.67358	2.49919	0	0
OGDH	2-oxoglutarate dehydrogenase, mitochondrial	1.76439	1.92893	0	0
AP2A1	AP-2 complex subunit alpha-1	1.99373	2.34608	0	0
TCP1	T-complex protein 1 subunit alpha	2.29489	2.68524	0	0
GNAI2	Guanine nucleotide-binding protein G(i) subunit alpha-2	3.2998	3.52582	0	0
PCBP1	Poly(rC)-binding protein 1	2.22212	2.15423	0	0
JAK1	Tyrosine-protein kinase JAK1	1.7707	2.36379	0	0
LLGL1	Lethal(2) giant larvae protein homolog 1	1.70197	1.94956	0	0
GDI1	Rab GDP dissociation inhibitor alpha	2.30787	2.13542	0	0
SLK	STE20-like serine/threonine-protein kinase	1.78624	1.8396	0	0
PFKM	Isoform 3 of ATP-dependent 6-phosphofructokinase, muscle type	1.76119	2.05598	0	0
ABCC4	Multidrug resistance-associated protein 4	1.58893	1.56311	0	0
PPP2R1A	Serine/threonine-protein phosphatase 2A 65 kDa regulatory subunit A alpha isoform	2.29484	2.66614	0	0
HK1	Isoform 3 of Hexokinase-1	2.34455	2.42094	0	0
PGAM1	Phosphoglycerate mutase 1	3.83809	3.80755	0	0
GLUD1	Glutamate dehydrogenase 1, mitochondrial	2.45317	2.07665	0	0
CCT4	T-complex protein 1 subunit delta	2.48351	2.7592	0	0
KIF23	Isoform 2 of Kinesin-like protein KIF23	2.00611	1.73545	0	0
USP5	Ubiquitin carboxyl-terminal hydrolase 5	1.81587	1.9299	0	0
DLG1	Isoform 4 of Disks large homolog 1	2.3769	2.43375	0	0
CLIC4	Chloride intracellular channel protein 4	3.09261	3.69282	0	0
CCT7	T-complex protein 1 subunit eta	2.06151	2.61686	0	0
DPP3	Dipeptidyl peptidase 3	1.89505	1.85244	0	0
KRT2	Keratin, type II cytoskeletal 2 epidermal	3.24944	1.76646	0	0
HYOU1	Hypoxia up-regulated protein 1	1.86224	1.63083	0	0
EIF3B	Isoform 2 of Eukaryotic translation initiation factor 3 subunit B	2.30081	2.4723	0	0
TNKS1BP1	182 kDa tankyrase-1-binding protein	1.40328	1.65063	0	0
EIF3A	Eukaryotic translation initiation factor 3 subunit A	1.90243	2.54158	0	0
FERMT2	Isoform 3 of Fermitin family homolog 2	1.62079	2.04113	0	0
CDH2	Cadherin-2	2.52377	2.72303	0	0
PTGFRN	Prostaglandin F2 receptor negative regulator	3.29407	2.82778	0	0
TKT	Isoform 2 of Transketolase	2.67042	2.72877	0	0
SYNCRIP	Heterogeneous nuclear ribonucleoprotein Q	2.48796	2.79943	0	0
PPP6R3	Isoform 5 of Serine/threonine-protein phosphatase 6 regulatory subunit 3	1.54759	1.82921	0	0
FAM129B	Niban-like protein 1	2.21661	2.4929	0	0
CYB5R3	Isoform 3 of NADH-cytochrome b5 reductase 3	2.45088	2.64181	0	0
GSN	Isoform 3 of Gelsolin	2.0365	2.14059	0	0
RRM1	Ribonucleoside-diphosphate reductase large subunit	1.67395	2.25764	0	0
EZR	Ezrin	2.42025	2.75976	0	0
MTHFD1	C-1-tetrahydrofolate synthase, cytoplasmic	2.24156	2.72034	0	0
PRKCA	Protein kinase C alpha type	1.81425	2.11615	0	0
ROBO1	Isoform 2 of Roundabout homolog 1	1.60157	1.54177	0	0
PKN2	Serine/threonine-protein kinase N2	1.59013	2.15703	0	0
VAT1	Synaptic vesicle membrane protein VAT-1 homolog	2.86893	3.00619	0	0
TPI1	Triosephosphate isomerase	3.81855	3.93119	0	0
ITGB3	Integrin beta-3	3.50066	2.75831	0	0
LONP1	Lon protease homolog, mitochondrial	1.53589	2.09618	0	0
PPIA	Peptidyl-prolyl cis-trans isomerase A	4.16546	4.18706	0	0
CAPN1	Calpain-1 catalytic subunit	2.03294	2.03522	0	0
TGFBI	Transforming growth factor-beta-induced protein ig-h3	3.44568	2.3051	0	0
ATL3	Atlastin-3	2.23393	2.55904	0	0
SARS	Serine--tRNA ligase, cytoplasmic	2.00229	2.13815	0	0
XPO1	Exportin-1	1.40769	1.55351	0	0
RARS	Arginine--tRNA ligase, cytoplasmic	1.86936	2.32591	0	0
PGM1	Phosphoglucomutase-1	2.71435	2.30913	0	0
SHMT2	Serine hydroxymethyltransferase, mitochondrial	1.75482	2.2263	0	0
MME	Neprilysin	2.68518	2.53538	0	0
GNB1	Guanine nucleotide-binding protein G(I)/G(S)/G(T) subunit beta-1	3.1703	2.8202	0	0
EPHB2	Ephrin type-B receptor 2	1.50541	1.57626	0	0
GFPT1	Glutamine--fructose-6-phosphate aminotransferase [isomerizing] 1	1.62493	1.71335	0	0
PTPRJ	Receptor-type tyrosine-protein phosphatase eta	2.25356	2.24053	0	0
ACO1	Cytoplasmic aconitate hydratase	1.6484	1.59549	0	0
STXBP1	Syntaxin-binding protein 1	2.18263	2.61578	0	0
RPN1	Dolichyl-diphosphooligosaccharide--protein glycosyltransferase subunit 1	2.83931	2.80623	0	0
EIF4G2	Eukaryotic translation initiation factor 4 gamma 2	1.84933	1.91019	0	0
YWHAE	14-3-3 protein epsilon	3.33488	2.8897	0	0
PIEZO1	Piezo-type mechanosensitive ion channel component 1	1.72919	1.53562	0	0
ATP5F1A	ATP synthase subunit alpha, mitochondrial	2.60042	2.9419	0	0
CDC42BPB	Serine/threonine-protein kinase MRCK beta	1.70769	1.76842	0	0
CDC42BPA	Isoform 6 of Serine/threonine-protein kinase MRCK alpha	1.64968	1.78035	0	0
SRM	Spermidine synthase	1.94149	2.18078	0	0
KPNA2	Importin subunit alpha-1	1.50703	2.25658	0	0
UQCRC1	Cytochrome b-c1 complex subunit 1, mitochondrial	1.86352	1.78954	0	0
ATP13A3	Probable cation-transporting ATPase 13A3	1.49816	1.6505	0	0
PDIA6	Isoform 2 of Protein disulfide-isomerase A6	2.81983	2.69098	0	0
HSPA1B	Heat shock 70 kDa protein 1B	2.88983	1.97592	0	0
DPYSL3	Isoform LCRMP-4 of Dihydropyrimidinase-related protein 3	1.41318	1.59936	0	0
EMC1	ER membrane protein complex subunit 1	2.21552	1.84763	0	0
AXL	Tyrosine-protein kinase receptor UFO	1.62999	2.27711	0	0
ILVBL	Acetolactate synthase-like protein	1.63195	1.6803	0	0
USP14	Ubiquitin carboxyl-terminal hydrolase 14	2.04629	2.36991	0	0
ITGA6	Integrin alpha-6	2.20854	1.58867	0	0
SLC4A7	Isoform 7 of Sodium bicarbonate cotransporter 3	1.87948	2.34173	0	0
SERPINH1	Serpin H1	2.60527	2.70935	0	0
UGDH	UDP-glucose 6-dehydrogenase	1.47335	1.70358	0	0
RASA3	Ras GTPase-activating protein 3	2.19059	1.78826	0	0
TNPO1	Transportin-1	1.63551	2.05159	0	0
CPNE3	Copine-3	2.66632	3.00197	0	0
SRGAP2	SLIT-ROBO Rho GTPase-activating protein 2	1.4411	1.57307	0	0
ECE1	Endothelin-converting enzyme 1	1.97944	2.19453	0	0
DDB1	DNA damage-binding protein 1	1.62197	1.51578	0	0
NARS	Asparagine--tRNA ligase, cytoplasmic	1.71316	2.05619	0	0
EIF4A1	Eukaryotic initiation factor 4A-I	2.16795	2.60191	0	0
PREP	Prolyl endopeptidase	1.46746	1.61252	0	0
EPHA2	Ephrin type-A receptor 2	1.67146	1.9668	0	0
GNB2	Guanine nucleotide-binding protein G(I)/G(S)/G(T) subunit beta-2	2.75352	2.81315	0	0
TARS	Threonine--tRNA ligase, cytoplasmic	2.0547	2.29725	0	0
VDAC1	Voltage-dependent anion-selective channel protein 1	2.53821	2.55409	0	0
PTPRM	Receptor-type tyrosine-protein phosphatase mu	1.69128	1.54219	0	0
GNAI3	Guanine nucleotide-binding protein G(i) subunit alpha	2.5545	2.84192	0	0
STK10	Serine/threonine-protein kinase 10	1.58659	1.93704	0	0
PLCB3	1-phosphatidylinositol 4,5-bisphosphate phosphodiesterase beta-3	1.76677	1.64064	0	0
CFL1	Cofilin-1	3.79711	3.80133	0	0
CANX	Isoform 2 of Calnexin	2.97866	2.74908	0	0
EHD4	EH domain-containing protein 4	2.1334	2.20757	0	0
HADHA	Trifunctional enzyme subunit alpha, mitochondrial	1.63004	2.10036	0	0
EEF1D	Isoform 2 of Elongation factor 1-delta	1.7624	2.14584	0	0
RUVBL1	RuvB-like 1	2.00059	1.96737	0	0
CAPZA2	F-actin-capping protein subunit alpha-2	1.78017	1.7333	0	0
EIF3M	Eukaryotic translation initiation factor 3 subunit M	1.57622	2.16264	0	0
COL6A1	Collagen alpha-1(VI) chain	2.67667	1.60709	0	0
MFGE8	Lactadherin	3.48616	1.47456	0	0
PAICS	Multifunctional protein ADE2	2.40559	2.54238	0	0
PPA1	Inorganic pyrophosphatase	2.10101	2.31739	0	0
GNB4	Guanine nucleotide-binding protein subunit beta-4	1.97199	2.15721	0	0
PDIA4	Protein disulfide-isomerase A4	2.50261	2.01962	0	0
PPP1CA	Isoform 2 of Serine/threonine-protein phosphatase PP1-alpha catalytic subunit	1.95947	2.2485	0	0
RFTN1	Raftlin	1.80376	1.9576	0	0
NAMPT	Nicotinamide phosphoribosyltransferase	1.93246	1.99929	0	0
SPAG9	C-Jun-amino-terminal kinase-interacting protein 4	1.42133	1.56997	0	0
GNAQ	Guanine nucleotide-binding protein G(q) subunit alpha	1.80352	2.00326	0	0
PSMD5	26S proteasome non-ATPase regulatory subunit 5	1.7798	1.95456	0	0
SEPTIN9	Septin-9	2.153	2.23557	0	0
RDX	Isoform 5 of Radixin	1.83692	1.8912	0	0
MEAK7	MTOR-associated protein MEAK7	2.39261	2.88432	0	0
NDRG1	Protein NDRG1	2.05666	2.57545	0	0
DIAPH1	Protein diaphanous homolog 1	1.43355	1.4846	0	0
CCT6A	T-complex protein 1 subunit zeta	2.10966	2.56793	0	0
FAM49B	Protein FAM49B	2.75027	2.5909	0	0
CBR1	Carbonyl reductase [NADPH] 1	2.51581	2.29793	0	0
GPI	Glucose-6-phosphate isomerase	2.52969	2.05483	0	0
RANGAP1	Ran GTPase-activating protein 1	1.89912	2.23218	0	0
CTPS1	CTP synthase 1	1.48429	1.89414	0	0
LAP3	Cytosol aminopeptidase	2.06796	1.88926	0	0
EFR3A	Protein EFR3 homolog A	1.48321	1.6726	0	0
RPL4	60S ribosomal protein L4	2.47367	3.42424	0	0
MPP1	55 kDa erythrocyte membrane protein	2.24286	2.45719	0	0
CLIC1	Chloride intracellular channel protein 1	3.3042	3.62178	0	0
LRRC8E	Volume-regulated anion channel subunit LRRC8E	1.52387	1.97377	0	0
VPS35	Vacuolar protein sorting-associated protein 35	1.72809	1.5625	0	0
DDX3X	ATP-dependent RNA helicase DDX3X	1.40014	2.05708	0	0
NAPA	Alpha-soluble NSF attachment protein	2.75686	2.68481	0	0
FLOT1	Flotillin-1	2.06771	1.72721	0	0
PLOD1	Procollagen-lysine,2-oxoglutarate 5-dioxygenase 1	2.08271	1.74129	0	0
CNDP2	Cytosolic non-specific dipeptidase	1.66114	1.5752	0	0
PABPC1	Polyadenylate-binding protein 1	2.02589	2.23365	0	0
ACO2	Aconitate hydratase, mitochondrial	1.50426	1.50337	0	0
DNAJA1	DnaJ homolog subfamily A member 1	2.26817	1.94302	0	0
CAPZA1	F-actin-capping protein subunit alpha-1	2.67972	2.51223	0	0
LDHB	L-lactate dehydrogenase B chain	3.38222	3.22115	0	0
EIF4G1	Isoform 9 of Eukaryotic translation initiation factor 4 gamma 1	1.72361	2.10549	0	0
COMT	Catechol O-methyltransferase	1.83332	2.05432	0	0
RPLP0	60S acidic ribosomal protein P0	1.426	2.42417	0	0
LRRC8A	Volume-regulated anion channel subunit LRRC8A	1.64749	1.67899	0	0
CUL2	Isoform 2 of Cullin-2	1.73813	1.4835	0	0
CCT8	T-complex protein 1 subunit theta	2.54617	3.02198	0	0
PA2G4	Proliferation-associated protein 2G4	1.59171	2.43945	0	0
ENG	Endoglin	2.75673	2.97358	0	0
NSF	Vesicle-fusing ATPase	1.95075	2.32832	0	0
TWF2	Twinfilin-2	1.65235	1.80642	0	0
GYS1	Glycogen [starch] synthase, muscle	1.62655	1.71566	0	0
SDCBP	Syntenin-1	3.16061	2.04535	0	0
TAGLN2	Isoform 2 of Transgelin-2	2.90282	3.45772	0	0
RAB14	Ras-related protein Rab-14	2.80979	2.71915	0	0
DCTN2	Isoform 2 of Dynactin subunit 2	2.11822	2.3685	0	0
LIMA1	Isoform 4 of LIM domain and actin-binding protein 1	1.47051	2.07569	0	0
CTTN	Src substrate cortactin	2.20632	2.65765	0	0
PI4K2A	Phosphatidylinositol 4-kinase type 2-alpha	1.91462	1.66062	0	0
RACK1	Receptor of activated protein C kinase 1	2.00766	2.25206	0	0
CORO1B	Coronin-1B	1.56598	2.14892	0	0
ARF1	ADP-ribosylation factor 1	3.06675	2.57119	0	0
RPLP2	60S acidic ribosomal protein P2	2.72918	3.66471	0	0
IMPDH2	Inosine-5'-monophosphate dehydrogenase 2	2.2412	2.82684	0	0
SEC63	Translocation protein SEC63 homolog	1.71854	1.77397	0	0
FLOT2	Flotillin-2	2.49295	2.01207	0	0
ADK	Adenosine kinase	2.11075	1.7062	0	0
RCN1	Reticulocalbin-1	2.59714	2.68153	0	0
STXBP3	Syntaxin-binding protein 3	2.51301	2.68417	0	0
MCAM	Cell surface glycoprotein MUC18	2.10703	1.73975	0	0
STOM	Erythrocyte band 7 integral membrane protein	2.66732	2.33969	0	0
PSMC1	26S proteasome regulatory subunit 4	1.96172	2.11731	0	0
ADSS	Adenylosuccinate synthetase isozyme 2	1.67725	1.65327	0	0
LRRC15	Isoform 2 of Leucine-rich repeat-containing protein 15	2.46155	2.56745	0	0
NFASC	Isoform 9 of Neurofascin	1.90937	1.47536	0	0
ALDOC	Fructose-bisphosphate aldolase C	2.89073	2.90248	0	0
PRKAR2A	cAMP-dependent protein kinase type II-alpha regulatory subunit	1.842	2.15881	0	0
RAP1B	Ras-related protein Rap-1b	3.73216	2.34138	0	0
SEPTIN2	Isoform 2 of Septin-2	2.34812	2.80023	0	0
BSG	Basigin	3.17421	3.80867	0	0
NPM1	Nucleophosmin	1.85417	1.98938	0	0
PDLIM1	PDZ and LIM domain protein 1	1.7694	1.53364	0	0
FH	Fumarate hydratase, mitochondrial	2.00045	2.02271	0	0
CAT	Catalase	1.70386	1.59872	0	0
WARS	Tryptophan--tRNA ligase, cytoplasmic	1.97004	2.04993	0	0
SERPINB6	Serpin B6	2.03404	1.64986	0	0
PSMC5	26S proteasome regulatory subunit 8	1.61523	2.10226	0	0
HSD17B10	3-hydroxyacyl-CoA dehydrogenase type-2	1.63219	1.93602	0	0
PSMC3	26S proteasome regulatory subunit 6A	1.55985	1.94158	0	0
YWHAZ	14-3-3 protein zeta/delta	3.88565	3.77822	0	0
ATP6V1A	V-type proton ATPase catalytic subunit A	1.58176	1.64732	0	0
EIF3L	Eukaryotic translation initiation factor 3 subunit L	1.67847	2.10907	0	0
HK2	Hexokinase-2	1.56628	1.46928	0	0
GIPC1	PDZ domain-containing protein GIPC1	2.91796	2.88967	0	0
EIF3D	Eukaryotic translation initiation factor 3 subunit D	1.43582	1.82794	0	0
PNP	Purine nucleoside phosphorylase	2.0324	1.75348	0	0
OAT	Ornithine aminotransferase, mitochondrial	1.49577	1.73292	0	0
RACGAP1	Rac GTPase-activating protein 1	1.77913	1.73606	0	0
CTSD	Cathepsin D	2.33837	2.0844	0	0
MPP6	MAGUK p55 subfamily member 6	1.96028	2.13979	0	0
GALNT2	Polypeptide N-acetylgalactosaminyltransferase 2	1.5815	1.54025	0	0
G6PD	Isoform Long of Glucose-6-phosphate 1-dehydrogenase	2.00749	2.02193	0	0
ATP6V1B2	V-type proton ATPase subunit B, brain isoform	1.58354	1.70462	0	0
MDH2	Malate dehydrogenase, mitochondrial	3.09233	3.06406	0	0
TMEM43	Transmembrane protein 43	1.83491	2.03682	0	0
STIP1	Isoform 2 of Stress-induced-phosphoprotein 1	2.62374	2.91223	0	0
NAP1L4	Isoform 2 of Nucleosome assembly protein 1-like 4	1.56456	2.0515	0	0
CARS	Isoform 3 of Cysteine--tRNA ligase, cytoplasmic	1.77657	1.7311	0	0
ATP1B3	Sodium/potassium-transporting ATPase subunit beta-3	3.30157	3.40385	0	0
CKAP4	Cytoskeleton-associated protein 4	2.28149	2.1568	0	0
HSPB1	Heat shock protein beta-1	3.00579	3.43244	0	0
UQCRC2	Cytochrome b-c1 complex subunit 2, mitochondrial	1.76383	1.66157	0	0
SEPTIN10	Isoform 2 of Septin-10	1.64205	1.77779	0	0
ACTL8	Actin-like protein 8	1.79104	2.04247	0	0
RAB1B	Ras-related protein Rab-1B	2.45594	2.46316	0	0
XPNPEP1	Isoform 3 of Xaa-Pro aminopeptidase 1	1.8976	1.89995	0	0
PHGDH	D-3-phosphoglycerate dehydrogenase	1.88549	2.16386	0	0
RAB7A	Ras-related protein Rab-7a	3.31485	3.25138	0	0
ACTR3	Actin-related protein 3	2.59672	2.80178	0	0
FKBP10	Peptidyl-prolyl cis-trans isomerase FKBP10	2.22196	2.01714	0	0
NCEH1	Neutral cholesterol ester hydrolase 1	2.25348	2.21437	0	0
OXSR1	Serine/threonine-protein kinaseR1	1.56321	1.60084	0	0
ACTR2	Actin-related protein 2	2.25173	2.1014	0	0
SMS	Spermine synthase	1.64583	1.68213	0	0
GNA11	Guanine nucleotide-binding protein subunit alpha-11	1.64547	2.12998	0	0
ANO6	Isoform 2 of Anoctamin-6	1.92033	1.94551	0	0
ARHGAP1	Rho GTPase-activating protein 1	1.4089	1.83923	0	0
ILK	Integrin-linked protein kinase	2.67715	2.73434	0	0
CA9	Carbonic anhydrase 9	2.21933	1.74363	0	0
P4HA2	Prolyl 4-hydroxylase subunit alpha-2	1.92343	1.74391	0	0
PSMD3	26S proteasome non-ATPase regulatory subunit 3	1.43665	1.86088	0	0
PRDX4	Peroxiredoxin-4	2.1579	1.81876	0	0
PRKCSH	Glucosidase 2 subunit beta	2.88763	2.7006	0	0
PLOD2	Isoform 2 of Procollagen-lysine,2-oxoglutarate 5-dioxygenase 2	1.90329	1.83717	0	0
P4HA1	Prolyl 4-hydroxylase subunit alpha-1	2.21767	2.01064	0	0
CSNK2A1	Casein kinase II subunit alpha	1.95156	1.67952	0	0
PSMD11	Isoform 2 of 26S proteasome non-ATPase regulatory subunit 11	1.86875	2.07764	0	0
RPSA	40S ribosomal protein SA	2.46803	2.86352	0	0
SOD1	Superoxide dismutase [Cu-Zn]	2.66138	2.53443	0	0
EEF1G	Elongation factor 1-gamma	2.55932	3.17069	0	0
GNAI1	Guanine nucleotide-binding protein G(i) subunit alpha-1	1.61645	1.68328	0	0
LNPEP	Leucyl-cystinyl aminopeptidase	1.88087	1.68547	0	0
ASPH	Aspartyl/asparaginyl beta-hydroxylase	2.61212	2.41478	0	0
GBE1	1,4-alpha-glucan-branching enzyme	1.55963	2.01826	0	0
GNAS	Guanine nucleotide-binding protein G(s) subunit alpha isoforms XLas	2.64507	2.73144	0	0
GOT1	Aspartate aminotransferase, cytoplasmic	1.89242	1.83242	0	0
GOT2	Aspartate aminotransferase, mitochondrial	1.94544	1.95234	0	0
PSMC2	26S proteasome regulatory subunit 7	1.91075	2.10375	0	0
CPNE1	Copine-1	2.12597	2.6047	0	0
EIF3CL	Eukaryotic translation initiation factor 3 subunit C-like protein	1.64472	2.29386	0	0
ERO1A	ERO1-like protein alpha	1.87851	1.64812	0	0
SEPTIN7	Septin-7	1.91412	2.1112	0	0
LMAN1	Protein ERGIC-53	1.89447	2.23342	0	0
ACTR1A	Alpha-centractin	1.84245	1.91004	0	0
PSMC6	26S proteasome regulatory subunit 10B	1.45267	1.75497	0	0
DDOST	Dolichyl-diphosphooligosaccharide--protein glycosyltransferase 48 kDa subunit	2.07497	2.21886	0	0
SEPTIN11	Isoform 2 of Septin-11	2.40498	2.40696	0	0
SLC1A5	Neutral amino acid transporter B(0)	3.73391	3.64942	0	0
ADD3	Gamma-adducin	1.60025	1.51448	0	0
MYL12B	Myosin regulatory light chain 12B	2.43485	3.22208	0	0
CDC37	Hsp90 co-chaperone Cdc37	1.76683	1.90422	0	0
DNAJA2	DnaJ homolog subfamily A member 2	1.87306	1.52419	0	0
ANXA4	Annexin A4	3.23896	2.58617	0	0
ANXA11	Annexin A11	3.0243	2.93534	0	0
ARF4	ADP-ribosylation factor 4	2.46698	2.59477	0	0
SLC30A1	Zinc transporter 1	2.08555	2.36124	0	0
STRAP	Isoform 2 of Serine-threonine kinase receptor-associated protein	2.78219	2.1738	0	0
ABCE1	ATP-binding cassette sub-family E member 1	1.41125	1.54619	0	0
YARS	Tyrosine--tRNA ligase, cytoplasmic	1.67197	1.88228	0	0
RAB5C	Isoform 2 of Ras-related protein Rab-5C	2.23427	2.10025	0	0
VDAC2	Isoform 1 of Voltage-dependent anion-selective channel protein 2	2.55543	2.16332	0	0
TXNDC5	Thioredoxin domain-containing protein 5	1.80901	2.1287	0	0
CD2AP	CD2-associated protein	1.77092	1.69489	0	0
TYMS	Thymidylate synthase	1.58403	2.03731	0	0
CAPN5	Calpain-5	1.71668	1.63629	0	0
HARS	Histidine--tRNA ligase, cytoplasmic	1.57438	1.59903	0	0
CAVIN1	Caveolae-associated protein 1	2.60314	2.79061	0	0
RAP1A	Ras-related protein Rap-1A	2.60445	2.06663	0	0
ITGA1	Integrin alpha-1	2.04075	2.01019	0	0
NCSTN	Nicastrin	2.29475	2.55103	0	0
NCL	Nucleolin	1.57024	1.75232	0	0
ARPC5L	Actin-related protein 2/3 complex subunit 5-like protein	1.47373	2.15601	0	0
ALDH1A3	Aldehyde dehydrogenase family 1 member A3	2.244	1.89374	0	0
PRDX6	Peroxiredoxin-6	2.58526	2.63725	0	0
RAB2A	Ras-related protein Rab-2A	1.97593	2.23971	0	0
MAT2A	S-adenosylmethionine synthase isoform type-2	1.82413	1.9741	0	0
RPL3	60S ribosomal protein L3	1.60971	2.78327	0	0
DARS	Aspartate--tRNA ligase, cytoplasmic	1.71525	2.2661	0	0
TPT1	Translationally-controlled tumor protein	2.83731	3.31918	0	0
EEF1B2	Elongation factor 1-beta	2.27739	2.87854	0	0
UCHL1	Ubiquitin carboxyl-terminal hydrolase isozyme L1	2.74628	2.78684	0	0
NUCB2	Nucleobindin-2	1.95822	2.07043	0	0
RUVBL2	RuvB-like 2	1.71844	1.81687	0	0
YWHAQ	14-3-3 protein theta	3.21612	2.77172	0	0
YWHAH	14-3-3 protein eta	1.97161	1.55032	0	0
PGLS	6-phosphogluconolactonase	1.69507	1.86967	0	0
UROD	Uroporphyrinogen decarboxylase	1.69991	1.60821	0	0
GSTP1	Glutathione S-transferase P	2.72618	2.62601	0	0
TSG101	Tumor susceptibility gene 101 protein	1.92873	1.66673	0	0
ETF1	Eukaryotic peptide chain release factor subunit 1	1.79405	1.68607	0	0
SERPINE1	Plasminogen activator inhibitor 1	2.34997	2.06937	0	0
NUCB1	Nucleobindin-1	1.70828	1.86617	0	0
NANS	Sialic acid synthase	1.64105	1.77899	0	0
ATP6V1C1	V-type proton ATPase subunit C 1	1.47983	1.53061	0	0
AHSA1	Activator of 90 kDa heat shock protein ATPase homolog 1	1.61319	2.00958	0	0
PRDX5	Peroxiredoxin-5, mitochondrial	2.29005	2.42861	0	0
PFN1	Profilin-1	3.18017	3.24188	0	0
EIF3E	Eukaryotic translation initiation factor 3 subunit E	1.42035	1.89987	0	0
STAM	Signal transducing adapter molecule 1	1.72486	1.53932	0	0
YWHAB	14-3-3 protein beta/alpha	2.74591	2.12576	0	0
HPRT1	Hypoxanthine-guanine phosphoribosyltransferase	2.35806	2.29261	0	0
RRAS2	Isoform 4 of Ras-related protein R-Ras2	2.50301	2.73716	0	0
AIMP1	Isoform 2 of Aminoacyl tRNA synthase complex-interacting multifunctional protein 1	1.63556	1.88334	0	0
AK2	Adenylate kinase 2, mitochondrial	1.50742	1.53355	0	0
CAB39	Calcium-binding protein 39	2.37747	2.30808	0	0
AP2M1	AP-2 complex subunit mu	1.4701	1.72906	0	0
EIF2S1	Eukaryotic translation initiation factor 2 subunit 1	1.46516	1.76097	0	0
HLA-A	HLA class I histocompatibility antigen, A-2 alpha chain	2.04688	2.23712	0	0
ADAM9	Disintegrin and metalloproteinase domain-containing protein 9	1.52686	1.69661	0	0
HNRNPK	Isoform 2 of Heterogeneous nuclear ribonucleoprotein K	1.99716	1.97889	0	0
CS	Citrate synthase, mitochondrial	2.11917	2.14357	0	0
ARHGDIA	Rho GDP-dissociation inhibitor 1	2.49961	2.26541	0	0
SLC1A4	Neutral amino acid transporter A	2.33608	1.95279	0	0
ETFA	Electron transfer flavoprotein subunit alpha, mitochondrial	1.44428	1.81397	0	0
CCNY	Cyclin-Y	1.49307	1.76163	0	0
RHOC	Rho-related GTP-binding protein RhoC	1.92641	2.05774	0	0
RAB31	Ras-related protein Rab-31	1.82356	1.91409	0	0
MMP14	Matrix metalloproteinase-14	1.92801	1.71441	0	0
ASNA1	ATPase ASNA1	1.50833	1.74413	0	0
F3	Tissue factor	2.59454	2.30808	0	0
SNTB2	Beta-2-syntrophin	1.58849	1.84313	0	0
PSMD13	26S proteasome non-ATPase regulatory subunit 13	1.46202	2.00296	0	0
TMED9	Transmembrane emp24 domain-containing protein 9	1.75507	2.00586	0	0
PRDX1	Peroxiredoxin-1	2.24821	2.71098	0	0
OLA1	Obg-like ATPase 1	1.53726	1.55865	0	0
CALM3	Calmodulin-3	2.82998	3.89962	0	0
RANBP1	Ran-specific GTPase-activating protein	1.4074	1.93485	0	0
LMAN2	Vesicular integral-membrane protein VIP36	2.00409	2.30162	0	0
NAGK	Isoform 2 of N-acetyl-D-glucosamine kinase	1.47664	1.73516	0	0
SNAP23	Synaptosomal-associated protein 23	2.10397	2.07612	0	0
GSS	Glutathione synthetase	1.72825	1.52055	0	0
LGALS1	Galectin-1	2.73738	2.69698	0	0
DYNC1LI1	Cytoplasmic dynein 1 light intermediate chain 1	1.94164	1.51941	0	0
CD276	CD276 antigen	2.3561	2.00957	0	0
FARSB	Phenylalanine--tRNA ligase beta subunit	1.59961	1.5803	0	0
GLRX3	Glutaredoxin-3	1.64644	1.84122	0	0
PEBP1	Phosphatidylethanolamine-binding protein 1	2.95397	3.09341	0	0
EIF3F	Eukaryotic translation initiation factor 3 subunit F	1.78415	2.28336	0	0
ERP29	Endoplasmic reticulum resident protein 29	2.23249	1.94398	0	0
ICAM1	Intercellular adhesion molecule 1	2.38099	2.10099	0	0
FTH1	Ferritin heavy chain	1.83136	2.05405	0	0
IDH1	Isocitrate dehydrogenase [NADP] cytoplasmic	2.02378	1.68222	0	0
PHB	Prohibitin	2.3071	1.92617	0	0
RALA	Ras-related protein Ral-A	2.71735	2.52428	0	0
DAG1	Dystroglycan	1.86591	1.82108	0	0
RRAS	Ras-related protein R-Ras	2.32233	2.15345	0	0
SLC25A5	ADP/ATP translocase 2	2.61042	2.45095	0	0
EIF5	Eukaryotic translation initiation factor 5	1.70754	2.12492	0	0
LRRC59	Leucine-rich repeat-containing protein 59	1.96421	2.18855	0	0
CD99L2	CD99 antigen-like protein 2	1.58055	1.50302	0	0
RPLP1	60S acidic ribosomal protein P1	1.69283	2.52651	0	0
ATP1B1	Sodium/potassium-transporting ATPase subunit beta-1	2.2119	2.47727	0	0
CMPK1	UMP-CMP kinase	1.42567	1.77724	0	0
PLAUR	Urokinase plasminogen activator surface receptor	1.70967	1.6235	0	0
C1QBP	Complement component 1 Q subcomponent-binding protein, mitochondrial	2.14429	2.16678	0	0
RPS4X	40S ribosomal protein S4, X isoform	1.51781	2.66908	0	0
EIF3I	Eukaryotic translation initiation factor 3 subunit I	1.52015	1.54026	0	0
ALDH3B1	Aldehyde dehydrogenase family 3 member B1	1.8526	1.78609	0	0
GNA13	Guanine nucleotide-binding protein subunit alpha-13	1.74537	1.91032	0	0
RAB23	Ras-related protein Rab-23	2.31339	2.39391	0	0
ERP44	Endoplasmic reticulum resident protein 44	2.01316	1.83275	0	0
MARCKS	Myristoylated alanine-rich C-kinase substrate	2.82922	1.65008	0	0
PRPS1	Ribose-phosphate pyrophosphokinase 1	2.08234	2.33422	0	0
STEAP3	Isoform 2 of Metalloreductase STEAP3	1.89405	1.51051	0	0
RPL10A	60S ribosomal protein L10a	2.04562	2.62314	0	0
RPS3	40S ribosomal protein S3	1.79379	2.74755	0	0
SRI	Sorcin	2.05828	1.92787	0	0
SCRN1	Secernin-1	1.53128	1.83826	0	0
CNN2	Calponin-2	1.46249	2.38035	0	0
SH3BGRL3	SH3 domain-binding glutamic acid-rich-like protein 3	2.3577	2.75732	0	0
IMPAD1	Inositol monophosphatase 3	1.79224	1.6376	0	0
ARCN1	Coatomer subunit delta	1.78402	1.86352	0	0
DDAH2	N(G),N(G)-dimethylarginine dimethylaminohydrolase 2	2.07754	1.89177	0	0
PARK7	Protein/nucleic acid deglycase DJ-1	2.45081	2.3621	0	0
ARL3	ADP-ribosylation factor-like protein 3	1.87162	2.10771	0	0
PSMB3	Proteasome subunit beta type-3	1.83808	1.53343	0	0
RPL9	60S ribosomal protein L9	1.62075	2.6377	0	0
POFUT1	GDP-fucose protein O-fucosyltransferase 1	1.6619	1.81868	0	0
ZDHHC5	Palmitoyltransferase ZDHHC5	1.52202	1.48577	0	0
CALD1	Isoform 3 of Caldesmon	1.75628	2.00322	0	0
PHB2	Prohibitin-2	2.26374	2.21169	0	0
RPS12	40S ribosomal protein S12	1.63948	2.68305	0	0
AHCY	Adenosylhomocysteinase	2.20812	2.06899	0	0
ANXA7	Annexin A7	2.81888	2.55324	0	0
RAB18	Isoform 2 of Ras-related protein Rab-18	2.31474	2.02419	0	0
BANF1	Barrier-to-autointegration factor	1.6532	2.30635	0	0
PSMA5	Proteasome subunit alpha type-5	2.17674	2.48231	0	0
RAB10	Ras-related protein Rab-10	2.25757	2.15822	0	0
YKT6	Synaptobrevin homolog YKT6	1.86167	2.32354	0	0
TM9SF2	Transmembrane 9 superfamily member 2	1.7001	1.59855	0	0
CNN3	Calponin-3	1.59617	2.04258	0	0
PSMA2	Proteasome subunit alpha type-2	1.51805	1.51357	0	0
PIP4K2A	Phosphatidylinositol 5-phosphate 4-kinase type-2 alpha	1.66326	1.63804	0	0
NCS1	Neuronal calcium sensor 1	1.66076	1.87643	0	0
CORO1C	Isoform 3 of Coronin-1C	2.16968	2.4877	0	0
PSAT1	Phosphoserine aminotransferase	2.13375	1.99751	0	0
MOXD1	DBH-like monooxygenase protein 1	2.12397	2.04891	0	0
ADH5	Alcohol dehydrogenase class-3	1.79695	1.80146	0	0
BAG5	Isoform 2 of BAG family molecular chaperone regulator 5	2.8955	1.99567	0	0
YWHAG	14-3-3 protein gamma	2.59207	2.00421	0	0
PARVA	Alpha-parvin	1.98259	1.57142	0	0
RPL17	Isoform 3 of 60S ribosomal protein L17	1.77308	2.50219	0	0
SUCLG2	Succinate--CoA ligase [GDP-forming] subunit beta, mitochondrial	1.41511	1.60421	0	0
PIP5K1A	Isoform 3 of Phosphatidylinositol 4-phosphate 5-kinase type-1 alpha	1.53056	1.53522	0	0
AIDA	Axin interactor, dorsalization-associated protein	1.87878	1.74276	0	0
HLA-B	HLA class I histocompatibility antigen, B-44 alpha chain	1.7182	1.67126	0	0
GNS	N-acetylglucosamine-6-sulfatase	1.84996	1.51627	0	0
RAB34	Ras-related protein Rab-34	1.74569	1.60527	0	0
RAP2B	Ras-related protein Rap-2b	1.94709	1.82595	0	0
TPD52L2	Isoform 7 of Tumor protein D54	1.58295	1.6588	0	0
RPL12	60S ribosomal protein L12	2.15473	3.15853	0	0
CASK	Peripheral plasma membrane protein CASK	1.48606	1.50993	0	0
UBE2L3	Isoform 3 of Ubiquitin-conjugating enzyme E2 L3	1.44287	1.79687	0	0
NUDT5	ADP-sugar pyrophosphatase	1.89473	1.70818	0	0
DUT	Deoxyuridine 5'-triphosphate nucleotidohydrolase, mitochondrial	1.65815	1.83017	0	0
GNG12	Guanine nucleotide-binding protein G(I)/G(S)/G(O) subunit gamma-12	2.92573	3.14966	0	0
RPS8	40S ribosomal protein S8	1.80379	2.16066	0	0
PCMT1	Isoform 2 of Protein-L-isoaspartate(D-aspartate) O-methyltransferase	1.8634	2.17679	0	0
FTL	Ferritin light chain	1.98529	2.4245	0	0
PRDX3	Thioredoxin-dependent peroxide reductase, mitochondrial	2.55728	2.47593	0	0
NUTF2	Nuclear transport factor 2	1.74815	2.23251	0	0
PDCD10	Programmed cell death protein 10	2.08927	1.91	0	0
NAPG	Gamma-soluble NSF attachment protein	1.479	1.74796	0	0
PCNA	Proliferating cell nuclear antigen	1.70867	1.62406	0	0
CD44	CD44 antigen	3.06927	2.80386	0	0
PSMA7	Proteasome subunit alpha type-7	1.82318	1.92206	0	0
RPS27A	Ubiquitin-40S ribosomal protein S27a	3.52655	3.3474	0	0
ECHS1	Enoyl-CoA hydratase, mitochondrial	1.4567	1.78237	0	0
CFL2	Cofilin-2	1.942	1.9019	0	0
MDH1	Isoform 3 of Malate dehydrogenase, cytoplasmic	2.58563	2.17998	0	0
CAV1	Caveolin-1	2.34253	2.93736	0	0
RAB32	Ras-related protein Rab-32	1.63519	1.61516	0	0
ARF6	ADP-ribosylation factor 6	2.28251	2.08806	0	0
BLVRB	Flavin reductase (NADPH)	1.95386	1.77478	0	0
CD9	CD9 antigen	3.89133	3.4166	0	0
ARL6IP5	PRA1 family protein 3	2.07934	1.73897	0	0
MTPN	Myotrophin	1.7516	1.7942	0	0
CYP20A1	Cytochrome P450 20A1	2.53543	2.18249	0	0
CA12	Carbonic anhydrase 12	1.66109	1.68629	0	0
AIFM1	Apoptosis-inducing factor 1, mitochondrial	1.55269	1.87041	0	0
NACA	Nascent polypeptide-associated complex subunit alpha, muscle-specific form	1.72118	1.76939	0	0
CDC42	Cell division control protein 42 homolog	2.53629	2.46849	0	0
HLA-DRA	HLA class II histocompatibility antigen, DR alpha chain	2.22403	2.23575	0	0
RHOG	Rho-related GTP-binding protein RhoG	2.1535	2.42809	0	0
RAB35	Ras-related protein Rab-35	1.99317	1.78797	0	0
LASP1	LIM and SH3 domain protein 1	2.04192	2.43475	0	0
SCARB2	Lysosome membrane protein 2	2.21009	1.70974	0	0
RP2	Protein XRP2	1.70002	1.62184	0	0
MYL6	Isoform Smooth muscle of Myosin light polypeptide 6	1.86657	2.64991	0	0
RPS5	40S ribosomal protein S5	1.7245	2.11824	0	0
RAN	GTP-binding nuclear protein Ran	1.85328	2.06282	0	0
EIF3K	Eukaryotic translation initiation factor 3 subunit K	1.79909	1.60925	0	0
SLC2A1	Solute carrier family 2, facilitated glucose transporter member 1	2.99252	2.65323	0	0
HPCAL1	Hippocalcin-like protein 1	1.92785	1.8078	0	0
RPL10	60S ribosomal protein L10	1.58218	2.60999	0	0
PTPA	Serine/threonine-protein phosphatase 2A activator	1.60845	1.47158	0	0
PGRMC1	Membrane-associated progesterone receptor component 1	1.42096	1.70013	0	0
PSMB1	Proteasome subunit beta type-1	1.58666	1.55739	0	0
PSMA4	Proteasome subunit alpha type-4	1.74568	1.4742	0	0
FAM3C	Protein FAM3C	1.91806	1.49886	0	0
GLO1	Lactoylglutathione lyase	2.03076	2.44511	0	0
STX4	Syntaxin-4	1.57433	2.00038	0	0
SLC9A3R1	Na(+)/H(+) exchange regulatory cofactor NHE-RF1	1.52576	1.94798	0	0
CACYBP	Calcyclin-binding protein	1.40749	1.62515	0	0
BCAT1	Isoform 5 of Branched-chain-amino-acid aminotransferase, cytosolic	1.59956	1.52954	0	0
PDCD6	Programmed cell death protein 6	2.93683	1.93154	0	0
SH3GL1	Endophilin-A2	2.25256	1.97659	0	0
HM13	Minor histocompatibility antigen H13	1.81454	1.86888	0	0
SOD2	Superoxide dismutase [Mn], mitochondrial	2.1405	2.16357	0	0
HNRNPA2B1	Heterogeneous nuclear ribonucleoproteins A2/B1	1.94677	1.78823	0	0
CNP	2',3'-cyclic-nucleotide 3'-phosphodiesterase	1.78958	2.13018	0	0
TIMM50	Isoform 2 of Mitochondrial import inner membrane translocase subunit TIM50	2.15063	1.87494	0	0
VAMP3	Vesicle-associated membrane protein 3	1.53809	1.51689	0	0
TMED10	Transmembrane emp24 domain-containing protein 10	2.33375	2.19681	0	0
COTL1	Coactosin-like protein	2.14948	2.18279	0	0
RPS6	40S ribosomal protein S6	1.68195	2.20102	0	0
SLC7A1	High affinity cationic amino acid transporter 1	2.40376	2.66704	0	0
TMEM33	Transmembrane protein 33	1.69799	1.72679	0	0
PROCR	Endothelial protein C receptor	1.58724	2.37679	0	0
SLC38A2	Sodium-coupled neutral amino acid transporter 2	1.93812	2.0987	0	0
PSMA6	Proteasome subunit alpha type-6	1.90148	1.9797	0	0
PLPP3	Phospholipid phosphatase 3	1.53966	1.50962	0	0
RAB13	Ras-related protein Rab-13	2.214	2.65411	0	0
HIST1H4A	Histone H4	3.45648	1.94154	0	0
SYPL1	Isoform 2 of Synaptophysin-like protein 1	1.931	1.75688	0	0
EIF4H	Eukaryotic translation initiation factor 4H	1.49235	1.66184	0	0
PPIB	Peptidyl-prolyl cis-trans isomerase B	2.60231	2.61343	0	0
HSPE1	10 kDa heat shock protein, mitochondrial	2.05247	2.72091	0	0
RPL7	60S ribosomal protein L7	1.61585	2.71492	0	0
S100A10	Protein S100-A10	2.86182	3.3555	0	0
RPL23	60S ribosomal protein L23	1.39694	2.29365	0	0
CUTA	Isoform A of Protein CutA	1.75149	1.67589	0	0
CD82	CD82 antigen	2.48508	1.95761	0	0
RPL11	60S ribosomal protein L11	1.39474	2.41478	0	0
DYNLRB1	Dynein light chain roadblock-type 1	1.53574	2.05177	0	0
GSTO1	Glutathione S-transferase omega-1	2.61288	2.51339	0	0
S100A11	Protein S100-A11	2.03469	2.69499	0	0
SLC29A1	Isoform 2 of Equilibrative nucleoside transporter 1	1.58465	1.51458	0	0
SEC22B	Vesicle-trafficking protein SEC22b	1.61072	1.58232	0	0
LAMP2	Isoform LAMP-2C of Lysosome-associated membrane glycoprotein 2	2.42447	2.38259	0	0
FKBP2	Peptidyl-prolyl cis-trans isomerase FKBP2	1.46239	1.4917	0	0
TXN	Thioredoxin	1.98419	2.4809	0	0
PDCD1LG2	Programmed cell death 1 ligand 2	1.64284	1.76729	0	0
PFDN2	Prefoldin subunit 2	1.42374	1.57562	0	0
STMN1	Isoform 2 of Stathmin	2.24103	2.21403	0	0
ARPC3	Actin-related protein 2/3 complex subunit 3	1.80359	2.21073	0	0
NQO1	NAD(P)H dehydrogenase [quinone] 1	1.40877	1.59326	0	0
GOLGA7	Golgin subfamily A member 7	1.75872	1.66235	0	0
EFHD2	EF-hand domain-containing protein D2	1.41873	1.54468	0	0
UBE2N	Ubiquitin-conjugating enzyme E2 N	1.52608	1.61485	0	0
ZFR	Zinc finger RNA-binding protein	2.22173	2.69912	0	0
RPL18	60S ribosomal protein L18	1.83193	2.26575	0	0
DBI	Isoform 5 of Acyl-CoA-binding protein	1.7114	1.96876	0	0
LIN7C	Protein lin-7 homolog C	1.45458	1.49495	0	0
SSR4	Translocon-associated protein subunit delta	1.78175	1.59176	0	0
SLC16A3	Monocarboxylate transporter 4	2.57758	2.12077	0	0
RAC1	Isoform B of Ras-related C3 botulinum toxin substrate 1	2.77335	2.93182	0	0
MAP1LC3B2	Microtubule-associated proteins 1A/1B light chain 3 beta 2	1.54026	1.5058	0	0
TALDO1	Transaldolase	1.74514	1.54895	0	0
RHEB	GTP-binding protein Rheb	2.01213	2.11288	0	0
HIST1H2AB	Histone H2A type 1-B/E	2.81375	2.05539	0	0
RPL14	60S ribosomal protein L14	1.85643	2.68953	0	0
S100A13	Protein S100-A13	1.70495	1.62451	0	0
RPS9	40S ribosomal protein S9	1.44138	2.16385	0	0
RPS18	40S ribosomal protein S18	1.41389	2.39253	0	0
RPS28	40S ribosomal protein S28	1.811	2.29164	0	0
RAC2	Ras-related C3 botulinum toxin substrate 2	1.79467	2.09728	0	0
MOB1B	Isoform 2 of MOB kinase activator 1B	2.11858	1.9069	0	0
HSPG2	Basement membrane-specific heparan sulfate proteoglycan core protein	2.81967	0.729359	0	1
FAT1	Protocadherin Fat 1	2.1172	0.734567	0	1
AGRN	Isoform 6 of Agrin	3.08832	-0.37623	0	1
MAP1A	Microtubule-associated protein 1A	1.44255	1.46561	0	1
AP1B1	AP-1 complex subunit beta-1	1.50519	0.858768	0	1
DNM1L	Isoform 6 of Dynamin-1-like protein	1.80454	1.30203	0	1
LETM1	Mitochondrial proton/calcium exchanger protein	1.58772	1.34726	0	1
PYGB	Glycogen phosphorylase, brain form	1.44543	1.41934	0	1
THBS1	Thrombospondin-1	2.29881	0.497879	0	1
PAK2	Serine/threonine-protein kinase PAK 2	1.86038	1.35763	0	1
PYGL	Glycogen phosphorylase, liver form	1.82402	1.40195	0	1
EHD3	EH domain-containing protein 3	2.34224	0.915482	0	1
ITGA2	Integrin alpha-2	1.64847	1.24928	0	1
SLC25A13	Isoform 2 of Calcium-binding mitochondrial carrier protein Aralar2	1.63473	1.28303	0	1
LAMB1	Laminin subunit beta-1	1.95461	0.925973	0	1
JUP	Junction plakoglobin	1.40807	0.513789	0	1
CPNE8	Copine-8	2.06373	1.37287	0	1
P3H1	Prolyl 3-hydroxylase 1	1.61022	1.15832	0	1
ITGB5	Integrin beta-5	1.61167	1.40071	0	1
EIF5B	Eukaryotic translation initiation factor 5B	1.52741	1.03503	0	1
DSP	Desmoplakin	1.4225	0.0265711	0	1
SHCBP1	SHC SH2 domain-binding protein 1	1.61776	0.961556	0	1
CPD	Carboxypeptidase D	1.46727	0.897832	0	1
RNPEP	Aminopeptidase B	1.52128	1.07374	0	1
COL6A2	Collagen alpha-2(VI) chain	2.51967	1.12993	0	1
CPNE2	Copine-2	1.43571	1.26074	0	1
MAPK1	Mitogen-activated protein kinase 1	1.62445	1.39964	0	1
NRP2	Isoform B5 of Neuropilin-2	1.68718	0.870274	0	1
NRAS	GTPase NRas	1.75878	0.54549	0	1
KRT14	Keratin, type I cytoskeletal 14	2.2172	0.757081	0	1
PRKCB	Isoform Beta-II of Protein kinase C beta type	2.49199	0.619108	0	1
CYFIP2	Cytoplasmic FMR1-interacting protein 2	1.56716	1.18612	0	1
KRT16	Keratin, type I cytoskeletal 16	1.96026	0.980377	0	1
NDRG3	Protein NDRG3	1.52003	0.89307	0	1
PTPRG	Receptor-type tyrosine-protein phosphatase gamma	1.57637	1.25511	0	1
FAP	Prolyl endopeptidase FAP	1.43958	1.1317	0	1
THOP1	Thimet oligopeptidase	1.52493	1.12165	0	1
LAMC1	Laminin subunit gamma-1	1.59012	0.244281	0	1
COPS4	COP9 signalosome complex subunit 4	1.44046	1.41806	0	1
SFXN3	Sideroflexin-3	1.84315	1.26182	0	1
NBEAL2	Neurobeachin-like protein 2	1.42505	-1.79558	0	1
SLC39A14	Zinc transporter ZIP14	1.60866	0.246705	0	1
EDIL3	EGF-like repeat and discoidin I-like domain-containing protein 3	2.61319	0.6824	0	1
RAB11B	Ras-related protein Rab-11B	1.60311	1.02779	0	1
SERPINB2	Plasminogen activator inhibitor 2	1.5031	1.3247	0	1
VPS4A	Vacuolar protein sorting-associated protein 4A	1.85526	1.10621	0	1
MMP2	72 kDa type IV collagenase	1.59971	0.802198	0	1
DNAJC11	DnaJ homolog subfamily C member 11	1.65633	1.25554	0	1
ATP6V0A1	V-type proton ATPase 116 kDa subunit a isoform 1	1.49023	1.19439	0	1
SLC4A4	Electrogenic sodium bicarbonate cotransporter 1	1.54525	1.39651	0	1
CAPZB	F-actin-capping protein subunit beta	2.11295	1.05552	0	1
DCBLD2	Isoform 2 of Discoidin, CUB and LCCL domain-containing protein 2	1.5081	1.01315	0	1
WASF2	Wiskott-Aldrich syndrome protein family member 2	1.42241	1.05984	0	1
LOXL2	Lysyl oxidase homolog 2	1.68884	0.647885	0	1
TOMM40	Mitochondrial import receptor subunit TOM40 homolog	1.63916	1.19384	0	1
TMX3	Protein disulfide-isomerase TMX3	1.79191	1.35121	0	1
CCDC47	Coiled-coil domain-containing protein 47	1.43579	1.03412	0	1
VPS4B	Vacuolar protein sorting-associated protein 4B	1.53736	0.766256	0	1
ECHDC1	Ethylmalonyl-CoA decarboxylase	1.73018	1.29733	0	1
NSDHL	Sterol-4-alpha-carboxylate 3-dehydrogenase, decarboxylating	1.48185	1.46038	0	1
RALB	Isoform 2 of Ras-related protein Ral-B	2.16553	0.525915	0	1
HEG1	Protein HEG homolog 1	1.43066	1.33387	0	1
CCDC80	Isoform 2 of Coiled-coil domain-containing protein 80	2.37593	0.254649	0	1
ADAM10	Disintegrin and metalloproteinase domain-containing protein 10	1.87289	1.01422	0	1
GGT1	Glutathione hydrolase 1 proenzyme	1.91257	0.907435	0	1
VDAC3	Voltage-dependent anion-selective channel protein 3	1.45059	1.34777	0	1
ANXA8	Annexin A8	1.76765	0.973136	0	1
SLC44A1	Choline transporter-like protein 1	1.94635	1.43356	0	1
TM9SF3	Transmembrane 9 superfamily member 3	1.50833	1.32313	0	1
PSAP	Isoform Sap-mu-9 of Prosaposin	1.82946	1.14788	0	1
RND3	Rho-related GTP-binding protein RhoE	1.41004	1.25586	0	1
PITPNB	Isoform 3 of Phosphatidylinositol transfer protein beta isoform	1.55232	1.35981	0	1
LGALS3BP	Galectin-3-binding protein	1.57936	0.250682	0	1
EPB41	Protein 4.1	1.87261	0.55075	0	1
UEVLD	Ubiquitin-conjugating enzyme E2 variant 3	1.56089	0.692021	0	1
CSNK2B	Casein kinase II subunit beta	1.52099	1.38015	0	1
PGRMC2	Isoform 2 of Membrane-associated progesterone receptor component 2	1.66837	1.11133	0	1
KRT5	Keratin, type II cytoskeletal 5	1.93925	0.103847	0	1
DLST	Dihydrolipoyllysine-residue succinyltransferase component of 2-oxoglutarate dehydrogenase complex, mitochondrial	1.42621	1.27829	0	1
NPC1	NPC intracellular cholesterol transporter 1	1.62485	0.998669	0	1
RAB21	Ras-related protein Rab-21	1.5791	1.19008	0	1
HAS2	Hyaluronan synthase 2	2.08212	1.3889	0	1
GPC1	Glypican-1	1.54891	0.049033	0	1
TMEM165	Transmembrane protein 165	1.58492	1.04791	0	1
HBA1	Hemoglobin subunit alpha	2.31096	0.558341	0	1
DNAJC5	DnaJ homolog subfamily C member 5	1.71061	0.916615	0	1
PSMB4	Proteasome subunit beta type-4	1.49133	1.20031	0	1
LMNA	Prelamin-A/C	1.77312	1.22947	0	1
HNRNPA1	Heterogeneous nuclear ribonucleoprotein A1	1.80957	1.43537	0	1
CDH13	Isoform 4 of Cadherin-13	1.75282	0.877506	0	1
TSN	Translin	1.7056	1.24113	0	1
B4GALT1	Beta-1,4-galactosyltransferase 1	1.43506	1.19683	0	1
ASL	Argininosuccinate lyase	1.60875	0.0538571	0	1
STT3A	Dolichyl-diphosphooligosaccharide--protein glycosyltransferase subunit STT3A	1.92555	1.3321	0	1
APOB	Apolipoprotein B-100	2.13875	1.29075	0	1
GALK1	Isoform 2 of Galactokinase	1.77534	1.00775	0	1
SRPRB	Signal recognition particle receptor subunit beta	1.45013	1.093	0	1
RSU1	Ras suppressor protein 1	1.58217	1.31701	0	1
SPCS2	Signal peptidase complex subunit 2	1.59471	1.24283	0	1
CD274	Programmed cell death 1 ligand 1	1.71235	1.41328	0	1
CHP1	Calcineurin B homologous protein 1	1.68705	1.44086	0	1
PTPRC	Receptor-type tyrosine-protein phosphatase C	1.74248	0.316012	0	1
AIFM2	Apoptosis-inducing factor 2	2.65409	0.0155234	0	1
WASL	Neural Wiskott-Aldrich syndrome protein	1.6611	0.415207	0	1
SLC25A4	ADP/ATP translocase 1	1.88472	0.763723	0	1
HEXB	Beta-hexosaminidase subunit beta	1.8491	1.32888	0	1
PSMB2	Proteasome subunit beta type-2	1.48	1.41636	0	1
ARAP3	Arf-GAP with Rho-GAP domain, ANK repeat and PH domain-containing protein 3	2.4564	0.587705	0	1
CTSB	Cathepsin B	1.43391	0.0738223	0	1
ATP6V1E1	V-type proton ATPase subunit E 1	1.39868	1.30467	0	1
F11R	Junctional adhesion molecule A	1.52837	1.26062	0	1
FERMT3	Fermitin family homolog 3	1.46325	0.481689	0	1
CD55	Isoform 7 of Complement decay-accelerating factor	1.91196	0.389884	0	1
LRRC57	Leucine-rich repeat-containing protein 57	1.40334	1.16871	0	1
SLC7A6	Y+L amino acid transporter 2	1.48065	1.36453	0	1
ARPC4	Isoform 2 of Actin-related protein 2/3 complex subunit 4	1.51612	0.658151	0	1
VASP	Vasodilator-stimulated phosphoprotein	1.46464	1.37203	0	1
RAB5B	Ras-related protein Rab-5B	1.56979	1.34341	0	1
MTDH	Protein LYRIC	1.40388	1.34896	0	1
GLOD4	Glyoxalase domain-containing protein 4	1.43451	1.0916	0	1
PFN2	Isoform IIb of Profilin-2	1.48514	1.38024	0	1
SLC25A3	Isoform B of Phosphate carrier protein, mitochondrial	1.85127	1.17807	0	1
EIF3J	Eukaryotic translation initiation factor 3 subunit J	1.55665	0.833622	0	1
SH3BGRL	SH3 domain-binding glutamic acid-rich-like protein	1.80792	1.42558	0	1
JAM2	Isoform 3 of Junctional adhesion molecule B	2.20518	1.34897	0	1
RPL6	60S ribosomal protein L6	1.50322	1.30786	0	1
PIP	Prolactin-inducible protein	1.74004	-0.194976	0	1
KTN1	Kinectin	2.57876	0.714787	0	1
CHMP4B	Charged multivesicular body protein 4b	1.9335	1.37025	0	1
DPM1	Dolichol-phosphate mannosyltransferase subunit 1	1.63436	1.29379	0	1
SEC11A	Isoform 3 of Signal peptidase complex catalytic subunit SEC11A	1.68385	1.23181	0	1
CHMP5	Charged multivesicular body protein 5	1.62528	0.885592	0	1
ITGA2B	Integrin alpha-IIb	2.51413	0.920611	0	1
GGH	Gamma-glutamyl hydrolase	1.48869	0.380895	0	1
HLA-DPA1	HLA class II histocompatibility antigen, DP alpha 1 chain	1.66824	1.10938	0	1
MASP1	Isoform 2 of Mannan-binding lectin serine protease 1	1.68856	0.862129	0	1
LAMP1	Lysosome-associated membrane glycoprotein 1	1.65841	0.894261	0	1
LHFPL2	LHFPL tetraspan subfamily member 2 protein	1.4124	1.40174	0	1
SSR1	Translocon-associated protein subunit alpha	1.55967	1.06891	0	1
RAB12	Ras-related protein Rab-12	1.44971	1.40505	0	1
TMX1	Thioredoxin-related transmembrane protein 1	1.48585	1.1221	0	1
F10	Coagulation factor X	2.39754	0.616384	0	1
CSRP1	Cysteine and glycine-rich protein 1	1.46165	0.283778	0	1
CISD2	CDGSH iron-sulfur domain-containing protein 2	1.51232	0.782633	0	1
TOLLIP	Toll-interacting protein	1.43278	1.3418	0	1
UBE2V1	Isoform 1 of Ubiquitin-conjugating enzyme E2 variant 1	1.50472	0.580933	0	1
SLC6A6	Sodium- and chloride-dependent taurine transporter	1.59452	1.18684	0	1
SCD	Acyl-CoA desaturase	1.46068	0.23187	0	1
FAM162A	Protein FAM162A	1.46581	0.264769	0	1
IGFBP2	Insulin-like growth factor-binding protein 2	1.91178	-0.420669	0	1
ITIH3	Inter-alpha-trypsin inhibitor heavy chain H3	1.99541	1.27264	0	1
BASP1	Brain acid soluble protein 1	1.9501	0.970844	0	1
EPDR1	Mammalian ependymin-related protein 1	1.55747	0.633138	0	1
EMP3	Epithelial membrane protein 3	2.42472	0.292418	0	1
CLDND1	Claudin domain-containing protein 1	1.62823	1.13379	0	1
PEF1	Peflin	1.41848	1.13642	0	1
ANXA3	Annexin A3	2.33895	0.333193	0	1
SEC61G	Protein transport protein Sec61 subunit gamma	1.73937	1.21075	0	1
MIF	Macrophage migration inhibitory factor	2.36007	0.0502256	0	1
TMEM109	Transmembrane protein 109	2.30881	1.31415	0	1
OSTC	Isoform 2 of Oligosaccharyltransferase complex subunitTC	1.54172	1.31931	0	1
F13A1	Coagulation factor XIII A chain	1.58259	0.139453	0	1
GP1BB	Isoform 2 of Platelet glycoprotein Ib beta chain	2.1319	0.653525	0	1
CHMP1A	Charged multivesicular body protein 1a	1.45097	0.259011	0	1
PPIE	Isoform 3 of Peptidyl-prolyl cis-trans isomerase E	2.63111	0.327296	0	1
P4HTM	Isoform 3 of Transmembrane prolyl 4-hydroxylase	2.3122	-0.602823	0	1
FLNB	Isoform 8 of Filamin-B	0.787292	1.58869	1	0
UBR4	Isoform 2 of E3 ubiquitin-protein ligase UBR4	1.00467	1.50594	1	0
HUWE1	E3 ubiquitin-protein ligase HUWE1	1.23388	1.63426	1	0
TUBB3	Tubulin beta-3 chain	1.1031	2.15217	1	0
SNRNP200	U5 small nuclear ribonucleoprotein 200 kDa helicase	1.11584	1.53939	1	0
FRYL	Protein furry homolog-like	1.12823	1.67135	1	0
EDC4	Enhancer of mRNA-decapping protein 4	1.0289	2.0448	1	0
IQGAP3	Ras GTPase-activating-like protein IQGAP3	0.816889	1.77046	1	0
GBF1	Golgi-specific brefeldin A-resistance guanine nucleotide exchange factor 1	0.808248	1.58208	1	0
INF2	Inverted formin-2	1.1812	1.49206	1	0
ECPAS	Proteasome adapter and scaffold protein ECM29	0.91606	1.93128	1	0
MTOR	Serine/threonine-protein kinase mTOR	0.537382	1.85802	1	0
AP3D1	Isoform 5 of AP-3 complex subunit delta-1	1.32332	1.49645	1	0
ARHGAP35	Rho GTPase-activating protein 35	0.423329	1.7265	1	0
LARS	Leucine--tRNA ligase, cytoplasmic	1.01744	2.07778	1	0
EFTUD2	116 kDa U5 small nuclear ribonucleoprotein component	1.20522	1.48272	1	0
COPG1	Coatomer subunit gamma-1	1.2372	1.77841	1	0
AP2A2	Isoform 2 of AP-2 complex subunit alpha-2	1.03202	1.81578	1	0
ALDH18A1	Delta-1-pyrroline-5-carboxylate synthase	1.17951	1.95562	1	0
QARS	Glutamine--tRNA ligase	1.18337	1.71411	1	0
NCAPD2	Condensin complex subunit 1	0.779201	1.56033	1	0
FLII	Protein flightless-1 homolog	1.3268	1.59698	1	0
MARS	Methionine--tRNA ligase, cytoplasmic	1.15567	1.84622	1	0
CAST	Isoform 6 of Calpastatin	1.26169	1.5132	1	0
EXOC4	Exocyst complex component 4	1.21384	1.62518	1	0
DNM1	Dynamin-1	1.01299	1.59547	1	0
TUBG1	Tubulin gamma-1 chain	0.913816	1.57724	1	0
PC	Pyruvate carboxylase, mitochondrial	0.613488	1.4785	1	0
GAPVD1	Isoform 6 of GTPase-activating protein and VPS9 domain-containing protein 1	1.0292	1.51174	1	0
TJP1	Tight junction protein ZO-1	1.09156	1.49937	1	0
STAT1	Signal transducer and activator of transcription 1-alpha/beta	1.25762	1.87951	1	0
TUBGCP2	Isoform 3 of Gamma-tubulin complex component 2	0.677015	1.78802	1	0
TRIP12	Isoform 2 of E3 ubiquitin-protein ligase TRIP12	0.85083	1.46744	1	0
DYNC1I2	Isoform 2B of Cytoplasmic dynein 1 intermediate chain 2	1.11655	1.62357	1	0
DYNC1LI2	Cytoplasmic dynein 1 light intermediate chain 2	0.928022	1.53091	1	0
TJP2	Isoform 7 of Tight junction protein ZO-2	0.945134	1.73281	1	0
KPNA4	Importin subunit alpha-3	1.2433	2.57497	1	0
RAI14	Isoform 2 of Ankycorbin	0.907737	1.50401	1	0
SEC24C	Protein transport protein Sec24C	1.34389	1.65212	1	0
MAP4	Microtubule-associated protein 4	1.28453	1.69551	1	0
ARHGEF1	Isoform 3 of Rho guanine nucleotide exchange factor 1	0.935074	1.65067	1	0
MYO1E	Unconventional myosin-Ie	1.34803	1.93585	1	0
PTPRK	Isoform 4 of Receptor-type tyrosine-protein phosphatase kappa	1.15373	1.49113	1	0
SEMA7A	Semaphorin-7A	1.03748	1.77453	1	0
ANLN	Anillin	0.509679	1.58907	1	0
OPA1	Isoform 2 of Dynamin-like 120 kDa protein, mitochondrial	1.20733	1.69824	1	0
PITRM1	Isoform 2 of Presequence protease, mitochondrial	1.04499	1.74598	1	0
XPOT	Exportin-T	1.26447	1.55388	1	0
HDLBP	Vigilin	1.27569	1.76135	1	0
EIF2S2	Eukaryotic translation initiation factor 2 subunit 2	1.29638	1.91293	1	0
TBC1D2	TBC1 domain family member 2A	0.841586	1.59226	1	0
GLS	Isoform 3 of Glutaminase kidney isoform, mitochondrial	0.998332	1.80259	1	0
CAPNS1	Calpain small subunit 1	1.1854	1.6776	1	0
PSMC4	26S proteasome regulatory subunit 6B	1.07664	1.70181	1	0
DAB2	Disabled homolog 2	1.13728	1.6552	1	0
ABR	Isoform Short of Active breakpoint cluster region-related protein	1.04513	1.49866	1	0
EIF5A	Eukaryotic translation initiation factor 5A-1	0.115833	1.91577	1	0
XRCC5	X-ray repair cross-complementing protein 5	1.01797	1.54543	1	0
ZC3HAV1	Zinc finger CCCH-type antiviral protein 1	1.24589	1.51409	1	0
CUL3	Cullin-3	1.31695	1.682	1	0
ACADVL	Isoform 3 of Very long-chain specific acyl-CoA dehydrogenase, mitochondrial	1.37712	1.87157	1	0
COPB2	Coatomer subunit beta'	1.37314	1.6432	1	0
G3BP1	Ras GTPase-activating protein-binding protein 1	1.09845	1.67585	1	0
RIPOR1	Isoform 4 of Rho family-interacting cell polarization regulator 1	1.17532	1.47793	1	0
ESD	S-formylglutathione hydrolase	1.12932	1.54209	1	0
TUFM	Elongation factor Tu, mitochondrial	1.34677	1.98909	1	0
TGM2	Protein-glutamine gamma-glutamyltransferase 2	1.305	1.6818	1	0
FXR1	Fragile X mental retardation syndrome-related protein 1	0.648183	1.62175	1	0
VARS	Valine--tRNA ligase	1.07745	1.52093	1	0
YES1	Tyrosine-protein kinase Yes	1.2888	1.87142	1	0
TRIP6	Thyroid receptor-interacting protein 6	0.912415	1.60929	1	0
ASNS	Asparagine synthetase [glutamine-hydrolyzing]	1.01488	1.69899	1	0
ARHGAP17	Rho GTPase-activating protein 17	1.09715	1.47964	1	0
GRHPR	Glyoxylate reductase/hydroxypyruvate reductase	1.27627	1.71636	1	0
MET	Isoform 2 of Hepatocyte growth factor receptor	1.31464	1.57345	1	0
COPS3	COP9 signalosome complex subunit 3	0.777427	1.50077	1	0
PICALM	Phosphatidylinositol-binding clathrin assembly protein	1.08353	1.58772	1	0
AKR1B1	Aldo-keto reductase family 1 member B1	1.15721	2.16102	1	0
PGD	6-phosphogluconate dehydrogenase, decarboxylating	1.26203	1.58711	1	0
SHOC2	Leucine-rich repeat protein SHOC-2	0.815415	1.6037	1	0
PSMD12	26S proteasome non-ATPase regulatory subunit 12	1.37989	1.90496	1	0
PDLIM7	PDZ and LIM domain protein 7	0.807462	1.75174	1	0
DDX1	ATP-dependent RNA helicase DDX1	0.824837	1.53618	1	0
EPHX1	Epoxide hydrolase 1	1.31558	1.49783	1	0
KARS	Isoform Mitochondrial of Lysine--tRNA ligase	1.26532	1.73111	1	0
BTF3	Transcription factor BTF3	0.862683	1.93538	1	0
PRMT5	Protein arginine N-methyltransferase 5	1.13219	1.47091	1	0
IDH2	Isocitrate dehydrogenase [NADP], mitochondrial	1.17564	1.62117	1	0
GSPT1	Isoform 3 of Eukaryotic peptide chain release factor GTP-binding subunit ERF3A	1.18925	1.47105	1	0
BAIAP2	Brain-specific angiogenesis inhibitor 1-associated protein 2	1.3819	1.6179	1	0
SBDS	Ribosome maturation protein SBDS	1.00688	1.48708	1	0
ABCF2	Isoform 2 of ATP-binding cassette sub-family F member 2	1.09092	1.50548	1	0
DRG1	Developmentally-regulated GTP-binding protein 1	1.09383	1.62608	1	0
NCLN	Nicalin	0.994162	1.5196	1	0
RAB3GAP1	Isoform 2 of Rab3 GTPase-activating protein catalytic subunit	0.560533	1.7036	1	0
GMFB	Glia maturation factor beta	1.21889	1.74474	1	0
HADHB	Trifunctional enzyme subunit beta, mitochondrial	1.34107	1.76723	1	0
HADH	Isoform 2 of Hydroxyacyl-coenzyme A dehydrogenase, mitochondrial	0.716336	1.52175	1	0
PACS1	Phosphofurin acidic cluster sorting protein 1	1.13024	1.49108	1	0
PEA15	Astrocytic phosphoprotein PEA-15	0.278425	2.08629	1	0
ZYX	Zyxin	0.744417	1.48016	1	0
AHCYL1	S-adenosylhomocysteine hydrolase-like protein 1	1.07574	1.65774	1	0
KLC1	Isoform I of Kinesin light chain 1	1.21894	1.72233	1	0
RPS2	40S ribosomal protein S2	1.27738	2.0763	1	0
C12orf10	UPF0160 protein MYG1, mitochondrial	1.22711	1.638	1	0
CAPG	Macrophage-capping protein	1.28931	1.6961	1	0
VAPA	Vesicle-associated membrane protein-associated protein A	0.786613	1.52248	1	0
RPL5	60S ribosomal protein L5	1.06462	2.26386	1	0
HLA-A	HLA class I histocompatibility antigen, A-68 alpha chain	1.20489	2.67772	1	0
PLEKHO2	Pleckstrin homology domain-containing family O member 2	0.626389	1.47749	1	0
ARPC5	Actin-related protein 2/3 complex subunit 5	1.17903	1.84793	1	0
BRAT1	BRCA1-associated ATM activator 1	1.36753	1.62229	1	0
RPS17	40S ribosomal protein S17	0.871326	1.74255	1	0
NME2	Isoform 3 of Nucleoside diphosphate kinase B	1.13057	2.41287	1	0
HMOX1	Heme oxygenase 1	1.2522	1.56212	1	0
EIF2S3	Eukaryotic translation initiation factor 2 subunit 3	1.1381	1.5012	1	0
UBE2C	Ubiquitin-conjugating enzyme E2 C	0.881663	1.8184	1	0
AIP	AH receptor-interacting protein	1.27869	1.59767	1	0
OTUB1	Ubiquitin thioesterase OTUB1	1.35018	1.58325	1	0
DECR1	2,4-dienoyl-CoA reductase, mitochondrial	1.014	1.61261	1	0
PIP4K2C	Phosphatidylinositol 5-phosphate 4-kinase type-2 gamma	1.24907	1.6266	1	0
PTGES3	Prostaglandin E synthase 3	1.03966	2.08201	1	0
AIMP2	Aminoacyl tRNA synthase complex-interacting multifunctional protein 2	0.670246	1.54196	1	0
RPS3A	40S ribosomal protein S3a	0.466125	1.58741	1	0
BAG3	BAG family molecular chaperone regulator 3	1.32392	1.61516	1	0
CDK1	Cyclin-dependent kinase 1	0.585645	1.57651	1	0
DNAJC9	DnaJ homolog subfamily C member 9	1.29546	1.47162	1	0
GPX8	Probable glutathione peroxidase 8	1.32727	1.50019	1	0
ST13	Hsc70-interacting protein	1.18732	1.84829	1	0
AK1	Adenylate kinase isoenzyme 1	1.32215	1.46943	1	0
HEBP1	Heme-binding protein 1	1.14718	1.55514	1	0
TPM3	Isoform 2 of Tropomyosin alpha-3 chain	-0.689502	2.11912	1	0
ATG3	Ubiquitin-like-conjugating enzyme ATG3	1.27731	1.59906	1	0
SKP1	S-phase kinase-associated protein 1	1.21342	1.77008	1	0
RPS7	40S ribosomal protein S7	0.270151	1.9194	1	0
PRDX2	Peroxiredoxin-2	0.91053	1.54121	1	0
RPL7A	60S ribosomal protein L7a	1.29305	2.24593	1	0
RAB8A	Ras-related protein Rab-8A	0.981521	1.4738	1	0
OSTF1	Osteoclast-stimulating factor 1	1.38053	1.70274	1	0
SCAMP3	Secretory carrier-associated membrane protein 3	1.04584	1.61141	1	0
RAD23B	UV excision repair protein RAD23 homolog B	1.20629	1.47587	1	0
MTPAP	Isoform 2 of Poly(A) RNA polymerase, mitochondrial	0.46405	2.08614	1	0
PDCD5	Programmed cell death protein 5	1.35958	1.57142	1	0
RPS10	40S ribosomal protein S10	1.0835	1.77567	1	0
SURF4	Surfeit locus protein 4	1.22912	1.73999	1	0
RPL30	60S ribosomal protein L30	0.918158	1.54186	1	0
PAFAH1B2	Platelet-activating factor acetylhydrolase IB subunit beta	0.874646	1.47028	1	0
ACP2	Lysosomal acid phosphatase	0.834929	1.6627	1	0
GNG5	Guanine nucleotide-binding protein G(I)/G(S)/G(O) subunit gamma-5	0.418699	1.73748	1	0
CYB5B	Cytochrome b5 type B	0.9751	1.55946	1	0
HIST2H2BF	Isoform 2 of Histone H2B type 2-F	1.30184	2.22163	1	0
RPL8	60S ribosomal protein L8	0.550696	1.68532	1	0
RPS19	40S ribosomal protein S19	1.19638	1.75398	1	0
NPTN	Neuroplastin	0.372133	1.62131	1	0
RPS11	40S ribosomal protein S11	1.18824	2.0808	1	0
DYNLL1	Dynein light chain 1, cytoplasmic	0.948985	1.5537	1	0
RPS14	40S ribosomal protein S14	0.491818	1.85638	1	0
RPL13	60S ribosomal protein L13	1.04464	1.57041	1	0
RPL19	60S ribosomal protein L19	0.698602	1.79361	1	0
RPS13	40S ribosomal protein S13	1.23903	2.93059	1	0
RPS23	40S ribosomal protein S23	0.929878	1.53226	1	0
RPL24	60S ribosomal protein L24	1.26571	2.23348	1	0
B2M	Beta-2-microglobulin	0.740852	2.22366	1	0
PLP2	Proteolipid protein 2	1.28925	2.14576	1	0
RPS27	40S ribosomal protein S27	0.308841	1.57732	1	0
RPS16	40S ribosomal protein S16	1.24288	2.20779	1	0
FLNB	Isoform 3 of Filamin-B	0.62401	0.533556	1	1
SPTAN1	Isoform 3 of Spectrin alpha chain, non-erythrocytic 1	0.275934	0.526177	1	1
AKAP12	A-kinase anchor protein 12	0.656585	0.117995	1	1
ACTG1	Actin, cytoplasmic 2	-0.424593	0.0251692	1	1
TLN2	Talin-2	1.00677	1.42879	1	1
EPB41L2	Isoform 4 of Band 4.1-like protein 2	0.0705369	-0.127394	1	1
TUBB4B	Tubulin beta-4B chain	-1.12091	-1.24698	1	1
TUBA1A	Tubulin alpha-1A chain	1.27995	1.08174	1	1
TUBB2A	Tubulin beta-2A chain	0.619198	0.919197	1	1
AFDN	Isoform 2 of Afadin	0.292734	0.0857416	1	1
MYO1B	Unconventional myosin-Ib	-0.253253	-0.395327	1	1
TUBA1C	Tubulin alpha-1C chain	1.17779	1.43246	1	1
MYO9B	Unconventional myosin-IXb	1.17667	1.45537	1	1
ACTA2	Actin, aortic smooth muscle	1.02837	0.0993421	1	1
ACTA1	Actin, alpha skeletal muscle	-0.0284223	0.0248294	1	1
DOCK5	Dedicator of cytokinesis protein 5	1.08333	1.455	1	1
ATP1A3	Isoform 3 of Sodium/potassium-transporting ATPase subunit alpha-3	-0.0464417	0.204208	1	1
NAP1L1	Nucleosome assembly protein 1-like 1	0.444993	1.32578	1	1
PRPF8	Pre-mRNA-processing-splicing factor 8	0.957509	1.32474	1	1
PLXNA3	Plexin-A3	1.28251	1.41146	1	1
FAT4	Protocadherin Fat 4	1.25983	0.673684	1	1
SLC3A2	Isoform 4 of 4F2 cell-surface antigen heavy chain	-0.137254	-0.642759	1	1
MMS19	MMS19 nucleotide excision repair protein homolog	0.937777	1.27535	1	1
UBQLN1	Ubiquilin-1	1.24953	1.33959	1	1
HECTD1	E3 ubiquitin-protein ligase HECTD1	0.154124	0.792311	1	1
PFAS	Phosphoribosylformylglycinamidine synthase	1.25065	1.37277	1	1
MYO1D	Unconventional myosin-Id	0.904511	1.42008	1	1
AKAP2	Isoform 3 of A-kinase anchor protein 2	0.444435	1.44762	1	1
CACNA2D1	Isoform 4 of Voltage-dependent calcium channel subunit alpha-2/delta-1	-0.122677	-0.401174	1	1
EPS15	Epidermal growth factor receptor substrate 15	1.14574	1.46342	1	1
EEF1D	Isoform 4 of Elongation factor 1-delta	-0.361912	-0.333492	1	1
KIAA0754	Uncharacterized protein KIAA0754	0.931371	1.25696	1	1
MYO6	Isoform 6 of Unconventional myosin-VI	0.764519	1.13011	1	1
ROCK2	Rho-associated protein kinase 2	1.16106	1.20446	1	1
SRGAP1	SLIT-ROBO Rho GTPase-activating protein 1	1.14933	1.19779	1	1
CLASP1	CLIP-associating protein 1	0.904369	0.935646	1	1
POR	NADPH--cytochrome P450 reductase	1.12541	1.06603	1	1
NSUN2	tRNA (cytosine(34)-C(5))-methyltransferase	0.644685	1.15951	1	1
USP47	Ubiquitin carboxyl-terminal hydrolase 47	0.556462	1.19187	1	1
CIT	Isoform 4 of Citron Rho-interacting kinase	0.770023	1.16551	1	1
DOCK7	Dedicator of cytokinesis protein 7	0.624973	1.24015	1	1
EHBP1L1	EH domain-binding protein 1-like protein 1	0.904363	0.870381	1	1
RTN4	Isoform B of Reticulon-4	0.317459	0.298075	1	1
FHOD1	FH1/FH2 domain-containing protein 1	0.929797	1.18769	1	1
TYK2	Non-receptor tyrosine-protein kinase TYK2	0.790043	1.28657	1	1
HSPBP1	Isoform 3 of Hsp70-binding protein 1	1.29469	1.45193	1	1
DIP2C	Disco-interacting protein 2 homolog C	1.10659	0.933409	1	1
ITGA7	Isoform Alpha-7X1B of Integrin alpha-7	0.548639	-0.44145	1	1
PRKAA1	Isoform 2 of 5'-AMP-activated protein kinase catalytic subunit alpha-1	1.02465	1.22683	1	1
KIDINS220	Kinase D-interacting substrate of 220 kDa	0.546876	1.04516	1	1
PTK2	Focal adhesion kinase 1	0.78397	1.3426	1	1
PPP1CB	Serine/threonine-protein phosphatase PP1-beta catalytic subunit	1.14178	0.932133	1	1
FARSA	Phenylalanine--tRNA ligase alpha subunit	0.617513	1.29927	1	1
TOM1	Isoform 2 of Target of Myb protein 1	1.03192	1.2523	1	1
PPFIA1	Liprin-alpha-1	0.849216	1.44508	1	1
AP1G1	Isoform 2 of AP-1 complex subunit gamma-1	1.23508	1.27711	1	1
ERC1	ELKS/Rab6-interacting/CAST family member 1	0.998247	1.29862	1	1
UPF1	Regulator of nonsense transcripts 1	0.665587	1.33379	1	1
KIF4A	Chromosome-associated kinesin KIF4A	0.715654	1.06073	1	1
HERC2	E3 ubiquitin-protein ligase HERC2	-0.356824	0.937181	1	1
ACSL3	Long-chain-fatty-acid--CoA ligase 3	1.08216	0.725981	1	1
USP7	Ubiquitin carboxyl-terminal hydrolase 7	0.505985	1.20816	1	1
KIRREL1	Isoform 2 of Kin of IRRE-like protein 1	-0.0488118	0.0717066	1	1
MYCBP2	E3 ubiquitin-protein ligase MYCBP2	-0.0526966	0.914768	1	1
DOHH	Deoxyhypusine hydroxylase	0.527221	1.37884	1	1
LARP1	La-related protein 1	0.640533	1.16553	1	1
ITCH	E3 ubiquitin-protein ligase Itchy homolog	0.835774	1.35009	1	1
QSOX2	Sulfhydryl oxidase 2	0.948579	1.32126	1	1
ACACA	Isoform 4 of Acetyl-CoA carboxylase 1	0.0181875	0.731468	1	1
USP9X	Probable ubiquitin carboxyl-terminal hydrolase FAF-X	0.789778	1.19665	1	1
LTN1	Isoform 3 of E3 ubiquitin-protein ligase listerin	-0.0851887	1.11875	1	1
MAN2A1	Alpha-mannosidase 2	0.979004	1.3985	1	1
RSPRY1	RING finger and SPRY domain-containing protein 1	1.36407	1.20776	1	1
DOCK9	Isoform 4 of Dedicator of cytokinesis protein 9	0.969202	0.700777	1	1
SQSTM1	Sequestosome-1	1.2744	1.4651	1	1
TNPO3	Transportin-3	0.45591	0.878416	1	1
RIC8A	Isoform 3 of Synembryn-A	1.24333	1.37507	1	1
MYO5A	Isoform 3 of Unconventional myosin-Va	0.690106	1.10463	1	1
MPRIP	Isoform 2 of Myosin phosphatase Rho-interacting protein	1.02799	1.20891	1	1
P3H3	Prolyl 3-hydroxylase 3	0.996989	0.983023	1	1
TBCD	Isoform 4 of Tubulin-specific chaperone D	0.084879	0.631302	1	1
DHX9	ATP-dependent RNA helicase A	1.17449	1.12679	1	1
TNPO2	Isoform 2 of Transportin-2	-0.000956755	0.776737	1	1
EXOC7	Exocyst complex component 7	0.704399	1.16279	1	1
SWAP70	Switch-associated protein 70	1.05538	1.19271	1	1
RAB11FIP5	Rab11 family-interacting protein 5	0.847186	1.14102	1	1
ANKRD13A	Ankyrin repeat domain-containing protein 13A	1.38584	1.11303	1	1
ROCK1	Rho-associated protein kinase 1	0.866346	0.927374	1	1
NEDD4	Isoform 4 of E3 ubiquitin-protein ligase NEDD4	1.39146	1.28156	1	1
MYO18A	Unconventional myosin-XVIIIa	-0.0194424	0.908753	1	1
PIGS	GPI transamidase component PIG-S	0.745977	1.17127	1	1
TRAP1	Heat shock protein 75 kDa, mitochondrial	0.406525	1.06047	1	1
GPD2	Glycerol-3-phosphate dehydrogenase, mitochondrial	0.86377	0.963854	1	1
STOML2	Stomatin-like protein 2, mitochondrial	1.38899	1.29712	1	1
FARP1	FERM, ARHGEF and pleckstrin domain-containing protein 1	0.993868	1.2582	1	1
HBS1L	HBS1-like protein	1.06359	1.38647	1	1
UBE3C	Ubiquitin-protein ligase E3C	0.373067	1.01251	1	1
AFG3L2	AFG3-like protein 2	0.654056	0.86844	1	1
UNC45A	Protein unc-45 homolog A	1.02599	1.32683	1	1
ELP1	Elongator complex protein 1	0.58166	0.919467	1	1
AP3B1	AP-3 complex subunit beta-1	0.479906	1.28421	1	1
EXOC1	Exocyst complex component 1	0.686461	1.24574	1	1
RAP1GDS1	Rap1 GTPase-GDP dissociation stimulator 1	0.29952	-0.0795192	1	1
WASHC2A	WASH complex subunit 2A	-0.259274	0.313621	1	1
IPO4	Isoform 2 of Importin-4	0.45401	1.02302	1	1
DHX30	Isoform 2 of ATP-dependent RNA helicase DHX30	0.037836	1.08467	1	1
PHACTR4	Isoform 2 of Phosphatase and actin regulator 4	1.15747	0.937032	1	1
VPS13C	Vacuolar protein sorting-associated protein 13C	0.772302	0.686209	1	1
IPO9	Importin-9	0.875308	0.772363	1	1
NAA15	N-alpha-acetyltransferase 15, NatA auxiliary subunit	0.181139	0.764189	1	1
PTBP1	Isoform 3 of Polypyrimidine tract-binding protein 1	1.17112	1.26392	1	1
STK24	Isoform A of Serine/threonine-protein kinase 24	-0.0269708	0.456001	1	1
FMNL3	Formin-like protein 3	1.34967	1.36428	1	1
USP15	Ubiquitin carboxyl-terminal hydrolase 15	0.399762	0.71428	1	1
ARHGEF2	Rho guanine nucleotide exchange factor 2	0.531132	1.27761	1	1
RASA1	Ras GTPase-activating protein 1	0.935852	1.09562	1	1
DIP2A	Disco-interacting protein 2 homolog A	0.09113	0.568816	1	1
CLUH	Clustered mitochondria protein homolog	0.358279	0.755624	1	1
EPS15L1	Isoform 2 of Epidermal growth factor receptor substrate 15-like 1	0.939216	0.894826	1	1
ARFGEF1	Brefeldin A-inhibited guanine nucleotide-exchange protein 1	-0.734017	-0.336473	1	1
MCM4	DNA replication licensing factor MCM4	0.528199	0.694009	1	1
PIP5K1C	Isoform 3 of Phosphatidylinositol 4-phosphate 5-kinase type-1 gamma	0.800464	1.13954	1	1
GMPS	GMP synthase [glutamine-hydrolyzing]	0.70934	1.33226	1	1
GFM1	Elongation factor G, mitochondrial	0.00355326	1.26892	1	1
RASAL2	Isoform 2 of Ras GTPase-activating protein nGAP	-0.263507	1.06822	1	1
OGA	Protein O-GlcNAcase	0.894154	1.36869	1	1
XRCC6	X-ray repair cross-complementing protein 6	1.38701	1.33238	1	1
STAT3	Signal transducer and activator of transcription 3	1.35976	0.822004	1	1
ARFGEF2	Brefeldin A-inhibited guanine nucleotide-exchange protein 2	0.155217	0.00804902	1	1
IL6ST	Interleukin-6 receptor subunit beta	0.768603	1.19573	1	1
SRC	Isoform 2 of Proto-oncogene tyrosine-protein kinase Src	1.15874	1.39485	1	1
NUP155	Nuclear pore complex protein Nup155	0.671651	1.08596	1	1
ANKFY1	Isoform 4 of Rabankyrin-5	1.32781	0.563117	1	1
MEMO1	Protein MEMO1	0.705664	0.820515	1	1
CUL1	Cullin-1	1.23884	1.16058	1	1
CSNK1G3	Casein kinase I isoform gamma-3	0.704915	0.761938	1	1
WASHC5	WASH complex subunit 5	0.808944	1.09089	1	1
CSNK2A2	Casein kinase II subunit alpha'	1.24119	1.40566	1	1
FYN	Tyrosine-protein kinase Fyn	-0.472946	0.27381	1	1
GAK	Cyclin-G-associated kinase	0.467637	0.791107	1	1
RAB1A	Ras-related protein Rab-1A	0.657271	0.852486	1	1
APPL2	DCC-interacting protein 13-beta	0.768614	1.39602	1	1
PUF60	Isoform 5 of Poly(U)-binding-splicing factor PUF60	0.718593	0.909287	1	1
MTHFD1L	Monofunctional C1-tetrahydrofolate synthase, mitochondrial	0.365611	1.0747	1	1
MCM3	DNA replication licensing factor MCM3	0.805225	0.652098	1	1
ILF3	Isoform 7 of Interleukin enhancer-binding factor 3	1.33703	1.00973	1	1
KRAS	Isoform 2B of GTPase KRas	1.24869	1.25426	1	1
DDX21	Nucleolar RNA helicase 2	0.742701	1.0432	1	1
HSPA2	Heat shock-related 70 kDa protein 2	0.689119	-0.0586297	1	1
NECTIN2	Nectin-2	1.10368	0.680872	1	1
PPP2CA	Serine/threonine-protein phosphatase 2A catalytic subunit alpha isoform	1.07916	1.08468	1	1
PSD3	PH and SEC7 domain-containing protein 3	0.592902	0.881417	1	1
GFPT2	Glutamine--fructose-6-phosphate aminotransferase [isomerizing] 2	0.524659	0.319886	1	1
NAA25	N-alpha-acetyltransferase 25, NatB auxiliary subunit	0.796383	1.00364	1	1
EXOC2	Exocyst complex component 2	0.801794	1.26157	1	1
PRC1	Protein regulator of cytokinesis 1	0.54549	1.15915	1	1
PABPC4	Isoform 3 of Polyadenylate-binding protein 4	0.779022	0.737113	1	1
GEMIN4	Gem-associated protein 4	-0.364893	0.895799	1	1
SEC23A	Protein transport protein Sec23A	0.573125	0.660737	1	1
F2	Prothrombin	-1.16225	-1.27278	1	1
AMPH	Amphiphysin	1.24434	0.879701	1	1
GSDME	Gasdermin-E	1.16923	1.22862	1	1
PPP2R2A	Serine/threonine-protein phosphatase 2A 55 kDa regulatory subunit B alpha isoform	-0.113114	0.756331	1	1
CEMIP2	Cell surface hyaluronidase	1.13358	1.08189	1	1
USP10	Isoform 2 of Ubiquitin carboxyl-terminal hydrolase 10	0.688978	0.771898	1	1
TRMT10C	tRNA methyltransferase 10 homolog C	-0.0559039	0.559309	1	1
ACAA1	3-ketoacyl-CoA thiolase, peroxisomal	0.615599	0.774514	1	1
ARF5	ADP-ribosylation factor 5	1.3789	0.546958	1	1
ACTL6A	Actin-like protein 6A	0.804456	0.95551	1	1
PKP4	Plakophilin-4	-0.214077	0.842017	1	1
CNNM4	Metal transporter CNNM4	0.81578	0.695272	1	1
KPNA6	Importin subunit alpha-7	0.372571	0.768859	1	1
TRIM28	Transcription intermediary factor 1-beta	1.07621	0.637936	1	1
OSMR	Oncostatin-M-specific receptor subunit beta	0.821952	1.13731	1	1
FUBP3	Far upstream element-binding protein 3	0.11389	0.496036	1	1
EPPK1	Epiplakin	-0.680845	-1.13946	1	1
H6PD	GDH/6PGL endoplasmic bifunctional protein	1.01468	0.856785	1	1
ATP2C1	Isoform 7 of Calcium-transporting ATPase type 2C member 1	0.779077	0.667656	1	1
ACTR1B	Beta-centractin	0.477312	0.416361	1	1
UAP1L1	UDP-N-acetylhexosamine pyrophosphorylase-like protein 1	0.601528	0.763472	1	1
USO1	General vesicular transport factor p115	1.09656	0.786653	1	1
DNAJC7	DnaJ homolog subfamily C member 7	1.09447	1.00135	1	1
ADD1	Isoform 3 of Alpha-adducin	0.695763	1.03495	1	1
PTPN11	Tyrosine-protein phosphatase non-receptor type 11	1.08204	1.36371	1	1
NIT2	Omega-amidase NIT2	1.25662	1.17328	1	1
MAP2K2	Dual specificity mitogen-activated protein kinase kinase 2	0.771157	1.08627	1	1
ELMO2	Engulfment and cell motility protein 2	0.946573	1.20863	1	1
EPS8	Epidermal growth factor receptor kinase substrate 8	1.09859	0.977988	1	1
TTLL12	Tubulin--tyrosine ligase-like protein 12	0.0710164	0.757961	1	1
TMOD3	Tropomodulin-3	0.883082	1.29479	1	1
BIN1	Myc box-dependent-interacting protein 1	1.16337	1.08895	1	1
MAPRE1	Microtubule-associated protein RP/EB family member 1	1.28217	1.40202	1	1
SEC23B	Protein transport protein Sec23B	0.5758	0.394376	1	1
PRKAB1	5'-AMP-activated protein kinase subunit beta-1	0.593495	0.66564	1	1
AGPS	Alkyldihydroxyacetonephosphate synthase, peroxisomal	0.625196	1.12077	1	1
ACAT2	Acetyl-CoA acetyltransferase, cytosolic	0.997595	0.850067	1	1
KRIT1	Krev interaction trapped protein 1	0.957542	1.09231	1	1
PXN	Isoform Gamma of Paxillin	0.85048	1.16395	1	1
ALDH1B1	Aldehyde dehydrogenase X, mitochondrial	0.841098	1.39222	1	1
SF3B3	Splicing factor 3B subunit 3	0.91027	1.1989	1	1
SLC25A24	Calcium-binding mitochondrial carrier protein SCaMC-1	1.08628	0.851662	1	1
PLCG1	Isoform 2 of 1-phosphatidylinositol 4,5-bisphosphate phosphodiesterase gamma-1	0.947246	0.9815	1	1
FMNL2	Isoform 2 of Formin-like protein 2	0.276192	0.00993091	1	1
RAB5A	Ras-related protein Rab-5A	1.37839	0.723095	1	1
DDR2	Discoidin domain-containing receptor 2	1.28049	1.01395	1	1
GPC6	Glypican-6	1.16379	1.20341	1	1
EXOC5	Exocyst complex component 5	0.682565	1.01449	1	1
HNRNPM	Heterogeneous nuclear ribonucleoprotein M	1.30265	1.08958	1	1
NUDCD1	NudC domain-containing protein 1	-0.455261	0.619285	1	1
LYN	Tyrosine-protein kinase Lyn	1.36817	0.639849	1	1
TPM4	Tropomyosin alpha-4 chain	-1.30786	-1.87014	1	1
C2CD5	Isoform 3 of C2 domain-containing protein 5	1.29266	0.965105	1	1
LCP1	Plastin-2	1.05078	0.323501	1	1
RASA2	Ras GTPase-activating protein 2	0.257229	0.603653	1	1
JAK2	Tyrosine-protein kinase JAK2	0.171979	0.655809	1	1
MRC2	C-type mannose receptor 2	1.22361	1.18286	1	1
IARS2	Isoleucine--tRNA ligase, mitochondrial	0.583288	1.12611	1	1
ADPGK	ADP-dependent glucokinase	0.550693	0.93128	1	1
KIF1BP	KIF1-binding protein	0.771901	1.26971	1	1
KANK2	Isoform 2 of KN motif and ankyrin repeat domain-containing protein 2	0.377221	1.01013	1	1
MALT1	Mucosa-associated lymphoid tissue lymphoma translocation protein 1	0.551247	0.78717	1	1
LPP	Lipoma-preferred partner	-0.0992824	1.28367	1	1
SORD	Sorbitol dehydrogenase	1.10156	1.16869	1	1
PAK4	Serine/threonine-protein kinase PAK 4	0.664316	1.04582	1	1
ARHGEF7	Isoform 5 of Rho guanine nucleotide exchange factor 7	0.425606	1.09847	1	1
PALLD	Palladin	-0.313703	1.35316	1	1
ABCF3	ATP-binding cassette sub-family F member 3	0.248987	1.15306	1	1
UAP1	UDP-N-acetylhexosamine pyrophosphorylase	0.948085	1.07599	1	1
PTK7	Isoform 6 of Inactive tyrosine-protein kinase 7	1.13343	0.389373	1	1
NUP205	Nuclear pore complex protein Nup205	0.0527223	0.695806	1	1
STRN	Striatin	0.527443	0.951034	1	1
EXOC3	Exocyst complex component 3	0.96445	1.35965	1	1
KRT6B	Keratin, type II cytoskeletal 6B	0.906529	-0.283767	1	1
SACM1L	Phosphatidylinositide phosphatase SAC1	1.02698	1.09595	1	1
PDP1	Isoform 2 of [Pyruvate dehydrogenase [acetyl-transferring]]-phosphatase 1, mitochondrial	-0.417625	0.968903	1	1
KPNA3	Importin subunit alpha-4	1.16163	1.33275	1	1
CAP1	Adenylyl cyclase-associated protein 1	0.0835886	1.02648	1	1
PRKACA	cAMP-dependent protein kinase catalytic subunit alpha	0.922378	0.630967	1	1
ARPC2	Actin-related protein 2/3 complex subunit 2	0.815289	0.653119	1	1
ALDH7A1	Isoform 2 of Alpha-aminoadipic semialdehyde dehydrogenase	1.38166	0.807504	1	1
FAM114A1	Protein NOXP20	0.954757	0.697386	1	1
DNMBP	Dynamin-binding protein	0.257201	0.579177	1	1
GNPDA2	Glucosamine-6-phosphate isomerase 2	0.819953	0.772326	1	1
L3HYPDH	Trans-3-hydroxy-L-proline dehydratase	1.16122	1.45857	1	1
GRSF1	G-rich sequence factor 1	0.0117398	0.943361	1	1
SDHA	Succinate dehydrogenase [ubiquinone] flavoprotein subunit, mitochondrial	0.764284	0.857539	1	1
FAM171A1	Protein FAM171A1	0.722304	1.03552	1	1
TOM1L2	TOM1-like protein 2	0.784237	0.973692	1	1
NRDC	Isoform 2 of Nardilysin	1.18182	1.41657	1	1
TICAM2	Isoform 2 of TIR domain-containing adapter molecule 2	0.786119	1.15387	1	1
DNAAF5	Dynein assembly factor 5, axonemal	-0.000801431	0.627819	1	1
RO60	60 kDa SS-A/Ro ribonucleoprotein	1.02107	1.26661	1	1
PNPT1	Polyribonucleotide nucleotidyltransferase 1, mitochondrial	0.0913203	0.629148	1	1
GNPDA1	Glucosamine-6-phosphate isomerase 1	1.00151	0.80159	1	1
TBCE	Isoform 2 of Tubulin-specific chaperone E	0.838977	1.13333	1	1
SF3B1	Splicing factor 3B subunit 1	0.714312	0.894107	1	1
SEC23IP	SEC23-interacting protein	1.17671	1.22973	1	1
FYN	Isoform 2 of Tyrosine-protein kinase Fyn	-0.589473	-0.162243	1	1
SLC12A2	Solute carrier family 12 member 2	0.815716	1.02999	1	1
VPS45	Vacuolar protein sorting-associated protein 45	0.194119	0.986412	1	1
LTA4H	Leukotriene A-4 hydrolase	1.28316	1.00952	1	1
A2M	Alpha-2-macroglobulin	0.0198269	1.36748	1	1
RTCB	tRNA-splicing ligase RtcB homolog	1.23587	1.29921	1	1
TFG	Protein TFG	1.05927	0.791279	1	1
ABCA1	Phospholipid-transporting ATPase ABCA1	0.82933	0.407151	1	1
CRYBG1	Beta/gamma crystallin domain-containing protein 1	0.387811	0.855797	1	1
ESYT2	Isoform 2 of Extended synaptotagmin-2	0.908355	1.25313	1	1
ASAP1	Isoform 1 of Arf-GAP with SH3 domain, ANK repeat and PH domain-containing protein 1	0.3632	0.727539	1	1
NRBP1	Nuclear receptor-binding protein	1.01864	1.31185	1	1
PLS1	Plastin-1	-0.043788	0.553629	1	1
DDX5	Probable ATP-dependent RNA helicase DDX5	0.770189	0.836005	1	1
DOCK1	Dedicator of cytokinesis protein 1	0.086457	0.563051	1	1
DAGLB	Sn1-specific diacylglycerol lipase beta	0.957268	1.06466	1	1
SIPA1L3	Signal-induced proliferation-associated 1-like protein 3	0.749482	0.488089	1	1
PTPRA	Receptor-type tyrosine-protein phosphatase alpha	0.887263	0.372397	1	1
DERA	Deoxyribose-phosphate aldolase	0.73352	1.25847	1	1
PSME2	Proteasome activator complex subunit 2	0.494043	0.8453	1	1
DAAM1	Disheveled-associated activator of morphogenesis 1	1.30902	0.748592	1	1
AKR1A1	Aldo-keto reductase family 1 member A1	1.19637	1.09339	1	1
PEPD	Xaa-Pro dipeptidase	0.882598	0.321831	1	1
COPE	Coatomer subunit epsilon	1.02005	1.06547	1	1
EXOC6B	Exocyst complex component 6B	0.45406	0.748611	1	1
ATP11C	Isoform 3 of Phospholipid-transporting ATPase IG	1.13269	0.595771	1	1
WASHC4	WASH complex subunit 4	0.319919	0.797253	1	1
AP1M1	Isoform 2 of AP-1 complex subunit mu-1	0.944362	0.96712	1	1
IFIT5	Interferon-induced protein with tetratricopeptide repeats 5	-0.175822	0.689145	1	1
EPN1	Epsin-1	0.333088	0.935555	1	1
CLIC2	Chloride intracellular channel protein 2	0.256444	0.849962	1	1
KRT6A	Keratin, type II cytoskeletal 6A	0.791383	-0.175827	1	1
FARP2	FERM, ARHGEF and pleckstrin domain-containing protein 2	0.689944	1.08604	1	1
MARK3	Isoform 6 of MAP/microtubule affinity-regulating kinase 3	0.701486	0.232484	1	1
DNAJC3	DnaJ homolog subfamily C member 3	0.755682	0.774329	1	1
ATP13A1	Manganese-transporting ATPase 13A1	0.606922	0.854567	1	1
RAPH1	Isoform RMO1ab of Ras-associated and pleckstrin homology domains-containing protein 1	-0.541484	0.300334	1	1
PRPF19	Pre-mRNA-processing factor 19	0.0668084	0.607965	1	1
STK25	Serine/threonine-protein kinase 25	0.205985	0.57602	1	1
AKT2	RAC-beta serine/threonine-protein kinase	0.909044	0.637155	1	1
FAM120A	Isoform F of Constitutive coactivator of PPAR-gamma-like protein 1	0.887997	1.05361	1	1
CTNNA2	Catenin alpha-2	0.191934	-0.0603224	1	1
HSD17B4	Peroxisomal multifunctional enzyme type 2	0.657253	1.12633	1	1
ARHGAP22	Isoform 5 of Rho GTPase-activating protein 22	0.684634	1.01444	1	1
TOMM70	Mitochondrial import receptor subunit TOM70	0.918138	0.623828	1	1
NCDN	Isoform 3 of Neurochondrin	0.38539	1.03944	1	1
U2AF2	Splicing factor U2AF 65 kDa subunit	1.17829	1.05992	1	1
VCPIP1	Deubiquitinating protein VCIP135	0.286424	0.566014	1	1
NCAPH	Condensin complex subunit 2	0.591208	0.607552	1	1
MINK1	Misshapen-like kinase 1	-0.0736245	0.364988	1	1
DIAPH3	Protein diaphanous homolog 3	-0.0401191	0.586613	1	1
UBQLN2	Ubiquilin-2	1.30769	0.629496	1	1
CC2D1A	Coiled-coil and C2 domain-containing protein 1A	0.456081	0.849453	1	1
SPAG1	Sperm-associated antigen 1	0.666349	1.0659	1	1
STK26	Serine/threonine-protein kinase 26	0.279991	-0.271806	1	1
DHRS7	Dehydrogenase/reductase SDR family member 7	1.37526	1.01956	1	1
UBE2O	(E3-independent) E2 ubiquitin-conjugating enzyme	0.396957	0.891378	1	1
NF2	Isoform 2 of Merlin	0.920801	1.35469	1	1
ARPC1A	Actin-related protein 2/3 complex subunit 1A	1.04732	1.21811	1	1
FMN2	Formin-2	-0.211109	-0.0519756	1	1
TRIP10	Cdc42-interacting protein 4	0.764189	1.28501	1	1
CAMK2D	Isoform Delta 11 of Calcium/calmodulin-dependent protein kinase type II subunit delta	1.04336	1.15309	1	1
PSMD10	26S proteasome non-ATPase regulatory subunit 10	1.37817	0.989296	1	1
UFSP2	Ufm1-specific protease 2	0.197568	0.889945	1	1
AP3M1	AP-3 complex subunit mu-1	1.02394	1.04373	1	1
FKBP4	Peptidyl-prolyl cis-trans isomerase FKBP4	0.624334	1.46688	1	1
LRRC40	Leucine-rich repeat-containing protein 40	0.861796	0.923001	1	1
PRMT1	Isoform 3 of Protein arginine N-methyltransferase 1	0.818271	1.08779	1	1
LIMS1	Isoform 2 of LIM and senescent cell antigen-like-containing domain protein 1	-0.347714	0.411363	1	1
HSPA14	Heat shock 70 kDa protein 14	0.474173	1.10056	1	1
PSEN1	Presenilin-1	1.04424	0.66144	1	1
TGFB1I1	Transforming growth factor beta-1-induced transcript 1 protein	0.545723	0.690583	1	1
TBC1D4	TBC1 domain family member 4	0.233761	0.770643	1	1
PSMD14	26S proteasome non-ATPase regulatory subunit 14	1.00094	1.33123	1	1
BICD2	Isoform 2 of Protein bicaudal D homolog 2	0.313394	0.991094	1	1
DTNA	Dystrobrevin alpha	0.653293	0.79112	1	1
TBK1	Serine/threonine-protein kinase TBK1	-0.316362	0.131753	1	1
UBE4B	Isoform 4 of Ubiquitin conjugation factor E4 B	0.116872	0.334421	1	1
PARP1	Poly [ADP-ribose] polymerase 1	0.24356	0.620314	1	1
PGM3	Isoform 3 of Phosphoacetylglucosamine mutase	0.91224	0.941968	1	1
ACTR10	Actin-related protein 10	0.760241	0.715943	1	1
RHOA	Transforming protein RhoA	1.28246	1.04071	1	1
GEMIN5	Gem-associated protein 5	-0.414762	0.604836	1	1
MPP5	MAGUK p55 subfamily member 5	0.168845	0.696055	1	1
POGLUT3	Protein O-glucosyltransferase 3	0.966928	1.00398	1	1
DOCK11	Dedicator of cytokinesis protein 11	0.664047	0.502908	1	1
NCAPG	Condensin complex subunit 3	0.306505	0.947557	1	1
COPS5	COP9 signalosome complex subunit 5	1.09981	1.14518	1	1
ARMT1	Damage-control phosphatase ARMT1	0.670554	1.0925	1	1
INSR	Insulin receptor	0.49985	0.576317	1	1
EIF2A	Eukaryotic translation initiation factor 2A	1.26116	1.27572	1	1
RAB3GAP2	Rab3 GTPase-activating protein non-catalytic subunit	-0.260876	0.214371	1	1
EFL1	Elongation factor-like GTPase 1	-0.0155628	0.49331	1	1
MCM2	DNA replication licensing factor MCM2	0.23409	0.0543236	1	1
MAGED2	Melanoma-associated antigen D2	0.565249	1.01732	1	1
DNPEP	Aspartyl aminopeptidase	0.660083	0.73772	1	1
RAP2C	Ras-related protein Rap-2c	0.703327	1.29634	1	1
XPO7	Exportin-7	-0.3038	0.713919	1	1
GNE	Isoform 2 of Bifunctional UDP-N-acetylglucosamine 2-epimerase/N-acetylmannosamine kinase	0.973616	1.13533	1	1
PPP4R1	Isoform 2 of Serine/threonine-protein phosphatase 4 regulatory subunit 1	-0.307082	0.631308	1	1
ECI2	Enoyl-CoA delta isomerase 2, mitochondrial	-0.105223	0.591521	1	1
SF3B2	Splicing factor 3B subunit 2	0.876785	0.625895	1	1
PCYOX1	Prenylcysteine oxidase 1	1.09156	1.05298	1	1
NECTIN2	Isoform Alpha of Nectin-2	-0.107202	0.355035	1	1
TRIM25	E3 ubiquitin/ISG15 ligase TRIM25	0.452408	1.07782	1	1
NHLRC2	NHL repeat-containing protein 2	0.614627	0.97723	1	1
ANKRD50	Ankyrin repeat domain-containing protein 50	0.294247	0.46231	1	1
OXCT1	Succinyl-CoA:3-ketoacid coenzyme A transferase 1, mitochondrial	1.03043	1.26519	1	1
VLDLR	Very low-density lipoprotein receptor	1.04241	0.792711	1	1
AGK	Acylglycerol kinase, mitochondrial	1.35644	1.08828	1	1
ARL15	ADP-ribosylation factor-like protein 15	1.09259	1.31349	1	1
PARVB	Isoform 2 of Beta-parvin	0.197555	1.00433	1	1
MGLL	Monoglyceride lipase	0.420724	1.15766	1	1
ANKRD17	Ankyrin repeat domain-containing protein 17	-0.377078	0.716239	1	1
FBN1	Fibrillin-1	0.95993	-0.00308444	1	1
SMC2	Structural maintenance of chromosomes protein 2	0.145729	0.684834	1	1
IRGQ	Immunity-related GTPase family Q protein	-0.332397	0.528987	1	1
HNRNPU	Heterogeneous nuclear ribonucleoprotein U	1.33356	1.45572	1	1
SLC25A12	Calcium-binding mitochondrial carrier protein Aralar1	0.677924	0.258009	1	1
UBXN6	UBX domain-containing protein 6	-0.246089	0.519037	1	1
LSS	Lanosterol synthase	0.43483	0.69555	1	1
UBE2K	Ubiquitin-conjugating enzyme E2 K	1.33419	1.25215	1	1
ZW10	Centromere/kinetochore protein zw10 homolog	0.230399	0.393957	1	1
APRT	Adenine phosphoribosyltransferase	1.05925	1.22704	1	1
CSDE1	Isoform 4 of Cold shock domain-containing protein E1	1.00434	1.33604	1	1
MON2	Protein MON2 homolog	1.14334	0.720743	1	1
ANKIB1	Ankyrin repeat and IBR domain-containing protein 1	0.317511	0.608855	1	1
SHC1	Isoform 6 of SHC-transforming protein 1	0.404824	1.011	1	1
POLR2B	DNA-directed RNA polymerase II subunit RPB2	0.0691181	0.428073	1	1
TOP2A	Isoform 4 of DNA topoisomerase 2-alpha	0.714785	0.999931	1	1
STAU1	Double-stranded RNA-binding protein Staufen homolog 1	0.60811	1.25329	1	1
MYLK	Myosin light chain kinase, smooth muscle	0.298851	0.737157	1	1
SEC24D	Isoform 2 of Protein transport protein Sec24D	0.639033	0.532384	1	1
NUP93	Nuclear pore complex protein Nup93	0.603206	1.19836	1	1
PGM2	Phosphoglucomutase-2	0.99983	0.791792	1	1
PAG1	Phosphoprotein associated with glycosphingolipid-enriched microdomains 1	0.53203	0.65845	1	1
FAF2	FAS-associated factor 2	0.989763	1.00934	1	1
RCN2	Isoform 2 of Reticulocalbin-2	1.30726	1.06479	1	1
ATAD3A	ATPase family AAA domain-containing protein 3A	0.663321	1.45909	1	1
OXR1	Oxidation resistance protein 1	0.707549	0.729912	1	1
SRP54	Signal recognition particle 54 kDa protein	0.483194	0.655221	1	1
GOLGA2	Golgin subfamily A member 2	-0.0965199	0.0369712	1	1
ERLIN2	Erlin-2	1.09814	1.11864	1	1
PLAA	Phospholipase A-2-activating protein	-0.20537	0.401853	1	1
HNRNPR	Heterogeneous nuclear ribonucleoprotein R	1.16003	1.13389	1	1
DHX36	ATP-dependent DNA/RNA helicase DHX36	0.961054	0.630652	1	1
HSDL2	Hydroxysteroid dehydrogenase-like protein 2	0.639849	1.07418	1	1
SEL1L	Protein sel-1 homolog 1	0.519682	0.158527	1	1
TSNAX	Translin-associated protein X	0.38361	0.845472	1	1
TRIP13	Pachytene checkpoint protein 2 homolog	0.88193	1.35938	1	1
LMO7	Isoform 3 of LIM domain only protein 7	-0.0686244	0.862232	1	1
PAPSS1	Bifunctional 3'-phosphoadenosine 5'-phosphosulfate synthase 1	0.625705	0.824026	1	1
RAPH1	Ras-associated and pleckstrin homology domains-containing protein 1	-0.166551	0.17344	1	1
PLOD3	Multifunctional procollagen lysine hydroxylase and glycosyltransferase LH3	1.11645	0.921746	1	1
MOGS	Mannosyl-oligosaccharide glucosidase	0.918308	1.09877	1	1
DDX39A	ATP-dependent RNA helicase DDX39A	0.575589	0.448338	1	1
OGT	UDP-N-acetylglucosamine--peptide N-acetylglucosaminyltransferase 110 kDa subunit	1.30407	0.838901	1	1
TOMM34	Mitochondrial import receptor subunit TOM34	0.654258	1.10882	1	1
CC2D1B	Coiled-coil and C2 domain-containing protein 1B	0.824981	0.72917	1	1
HNRNPH1	Heterogeneous nuclear ribonucleoprotein H	0.699539	0.610108	1	1
NT5C2	Cytosolic purine 5'-nucleotidase	-0.0492428	0.821024	1	1
DPP4	Dipeptidyl peptidase 4	1.38843	0.813038	1	1
SPTLC2	Serine palmitoyltransferase 2	0.287795	0.291136	1	1
AKT1	RAC-alpha serine/threonine-protein kinase	0.694282	0.645498	1	1
SNTB1	Beta-1-syntrophin	1.08252	1.32337	1	1
DDX19A	ATP-dependent RNA helicase DDX19A	0.227575	0.674758	1	1
PURA	Transcriptional activator protein Pur-alpha	0.436643	0.174025	1	1
NPLOC4	Isoform 2 of Nuclear protein localization protein 4 homolog	0.658168	0.963093	1	1
ACOX1	Peroxisomal acyl-coenzyme A oxidase 1	-0.46268	0.203069	1	1
MAGI1	Membrane-associated guanylate kinase, WW and PDZ domain-containing protein 1	0.90253	0.580608	1	1
CRKL	Crk-like protein	1.20978	1.22248	1	1
TTC7A	Tetratricopeptide repeat protein 7A	0.544271	0.633864	1	1
HSPA13	Heat shock 70 kDa protein 13	1.33609	1.30521	1	1
NDC80	Kinetochore protein NDC80 homolog	-0.0817516	0.734831	1	1
DNAJB4	DnaJ homolog subfamily B member 4	1.01958	1.16216	1	1
LRRC1	Leucine-rich repeat-containing protein 1	0.00807907	0.578941	1	1
CSNK1G2	Casein kinase I isoform gamma-2	-0.132269	-0.0915577	1	1
ALG5	Dolichyl-phosphate beta-glucosyltransferase	0.576906	1.01502	1	1
MTHFD2	Bifunctional methylenetetrahydrofolate dehydrogenase/cyclohydrolase, mitochondrial	0.429813	1.15898	1	1
TAOK3	Serine/threonine-protein kinase TAO3	1.3531	0.988619	1	1
GPS1	Isoform 2 of COP9 signalosome complex subunit 1	0.722278	0.855083	1	1
ALDH16A1	Aldehyde dehydrogenase family 16 member A1	0.095882	0.72143	1	1
SNX5	Sorting nexin-5	0.86154	0.750848	1	1
NECTIN3	Nectin-3	1.24117	1.22562	1	1
DCTN4	Isoform 3 of Dynactin subunit 4	0.446831	0.904741	1	1
STK39	STE20/SPS1-related proline-alanine-rich protein kinase	0.265052	-0.148368	1	1
LRRC47	Leucine-rich repeat-containing protein 47	0.358921	0.599618	1	1
UMPS	Uridine 5'-monophosphate synthase	-0.0310813	0.934075	1	1
SCFD1	Sec1 family domain-containing protein 1	1.22256	0.400028	1	1
KPNA1	Importin subunit alpha-5	0.0335581	-0.0626211	1	1
IGF2BP2	Insulin-like growth factor 2 mRNA-binding protein 2	0.294138	0.604074	1	1
RRM2	Isoform 2 of Ribonucleoside-diphosphate reductase subunit M2	1.01866	1.17656	1	1
TOMM22	Mitochondrial import receptor subunit TOM22 homolog	1.09727	1.22216	1	1
ABCF1	ATP-binding cassette sub-family F member 1	1.29683	0.304544	1	1
SMC4	Structural maintenance of chromosomes protein 4	-0.25163	0.707393	1	1
ERLIN1	Erlin-1	1.11082	1.08993	1	1
NDUFS1	Isoform 2 of NADH-ubiquinone oxidoreductase 75 kDa subunit, mitochondrial	0.397904	0.245198	1	1
KCNMA1	Isoform 7 of Calcium-activated potassium channel subunit alpha-1	0.882157	0.369373	1	1
CRK	Adapter molecule crk	0.827787	0.981584	1	1
NCAM1	Neural cell adhesion molecule 1	1.24636	0.79216	1	1
TWF1	Twinfilin-1	1.22374	1.11854	1	1
CUL5	Cullin-5	0.609865	0.509259	1	1
SLC5A3	Sodium/myo-inositol cotransporter	1.13306	0.978861	1	1
EPHA5	Ephrin type-A receptor 5	0.122482	0.390247	1	1
ALAD	Delta-aminolevulinic acid dehydratase	0.95835	1.33124	1	1
FKBP9	Peptidyl-prolyl cis-trans isomerase FKBP9	1.34057	0.819776	1	1
SNX17	Sorting nexin-17	0.742516	0.8171	1	1
APEH	Acylamino-acid-releasing enzyme	0.790416	0.426492	1	1
WDR11	WD repeat-containing protein 11	-0.461696	0.581703	1	1
PSMD7	26S proteasome non-ATPase regulatory subunit 7	0.865113	1.35609	1	1
ATP6V0D1	V-type proton ATPase subunit d 1	1.1304	1.10074	1	1
CCM2	Isoform 2 of Cerebral cavernous malformations 2 protein	0.637775	0.92236	1	1
CHORDC1	Cysteine and histidine-rich domain-containing protein 1	1.13192	1.18	1	1
CUL4B	Cullin-4B	0.0868477	-0.050704	1	1
LAMTOR5	Ragulator complex protein LAMTOR5	1.08635	0.883416	1	1
FNTA	Protein farnesyltransferase/geranylgeranyltransferase type-1 subunit alpha	1.01437	0.789396	1	1
PLCD3	1-phosphatidylinositol 4,5-bisphosphate phosphodiesterase delta-3	0.169698	0.0288924	1	1
RTCA	Isoform 2 of RNA 3'-terminal phosphate cyclase	-0.347461	0.589247	1	1
BCAR1	Isoform 6 of Breast cancer anti-estrogen resistance protein 1	-0.329812	0.421894	1	1
LRRFIP2	Leucine-rich repeat flightless-interacting protein 2	0.965879	0.815751	1	1
ZC3H15	Zinc finger CCCH domain-containing protein 15	0.483877	1.17016	1	1
PACSIN3	Protein kinase C and casein kinase substrate in neurons protein 3	1.24023	1.16604	1	1
SFXN1	Sideroflexin-1	1.1681	1.12654	1	1
RBBP4	Histone-binding protein RBBP4	0.705775	0.521547	1	1
NDUFS3	NADH dehydrogenase [ubiquinone] iron-sulfur protein 3, mitochondrial	0.827364	1.09214	1	1
COMMD9	COMM domain-containing protein 9	0.678445	0.906143	1	1
PPP2R2D	Serine/threonine-protein phosphatase 2A 55 kDa regulatory subunit B delta isoform	-0.489087	-0.569279	1	1
RHBDF2	Inactive rhomboid protein 2	0.758417	0.421491	1	1
RAB22A	Ras-related protein Rab-22A	1.37619	0.948549	1	1
DSG1	Desmoglein-1	1.20701	-0.610365	1	1
HSD17B12	Very-long-chain 3-oxoacyl-CoA reductase	1.29453	1.28803	1	1
TANC1	Protein TANC1	-0.469495	0.44061	1	1
MVB12A	Multivesicular body subunit 12A	1.24288	0.609774	1	1
CPT1A	Carnitine O-palmitoyltransferase 1, liver isoform	0.989968	1.03011	1	1
EHBP1	EH domain-binding protein 1	0.255303	0.393996	1	1
MIA3	Transport and Golgi organization protein 1 homolog	0.490868	0.0706785	1	1
EIF2B3	Translation initiation factor eIF-2B subunit gamma	0.411556	1.00993	1	1
SAMM50	Sorting and assembly machinery component 50 homolog	0.599815	0.67077	1	1
MKLN1	Muskelin	-0.00845814	0.426263	1	1
MPI	Mannose-6-phosphate isomerase	0.891189	0.578392	1	1
HOOK3	Protein Hook homolog 3	-0.379667	0.537124	1	1
PIK3C2A	Phosphatidylinositol 4-phosphate 3-kinase C2 domain-containing subunit alpha	0.00629052	0.347929	1	1
ENAH	Protein enabled homolog	-0.0178533	0.286216	1	1
FAM91A1	Protein FAM91A1	1.10215	0.771188	1	1
C9orf64	Queuosine salvage protein	0.685514	0.433548	1	1
FIBP	Acidic fibroblast growth factor intracellular-binding protein	1.26406	1.37501	1	1
TMED4	Transmembrane emp24 domain-containing protein 4	0.770538	1.07501	1	1
COLGALT1	Procollagen galactosyltransferase 1	0.592178	0.804661	1	1
PPP1R14B	Protein phosphatase 1 regulatory subunit 14B	-0.753115	0.70893	1	1
TELO2	Telomere length regulation protein TEL2 homolog	-0.989343	-0.0251977	1	1
PPP5C	Serine/threonine-protein phosphatase 5	0.453052	0.155465	1	1
ILF2	Interleukin enhancer-binding factor 2	1.27443	0.973856	1	1
OTUD6B	Deubiquitinase OTUD6B	-0.318712	-0.138985	1	1
UCHL3	Ubiquitin carboxyl-terminal hydrolase isozyme L3	1.09068	1.0764	1	1
LRIG1	Leucine-rich repeats and immunoglobulin-like domains protein 1	0.388686	0.490052	1	1
PRPSAP1	Isoform 2 of Phosphoribosyl pyrophosphate synthase-associated protein 1	0.585092	0.737416	1	1
MICAL1	Isoform 4 of [F-actin]-monooxygenase MICAL1	0.383049	0.549685	1	1
APP	Amyloid-beta precursor protein	1.24091	0.861677	1	1
FERMT1	Fermitin family homolog 1	0.513894	0.509478	1	1
ENDOD1	Endonuclease domain-containing 1 protein	0.782629	0.556647	1	1
TBC1D10B	TBC1 domain family member 10B	-0.721602	0.549358	1	1
ACAT1	Acetyl-CoA acetyltransferase, mitochondrial	0.79961	1.07049	1	1
ATXN10	Ataxin-10	0.344184	0.606446	1	1
SHMT1	Serine hydroxymethyltransferase, cytosolic	0.604784	0.0680158	1	1
PTPN23	Tyrosine-protein phosphatase non-receptor type 23	0.358617	0.289534	1	1
FAH	Fumarylacetoacetase	0.73555	0.788282	1	1
SYTL4	Synaptotagmin-like protein 4	1.28097	0.55449	1	1
PPP1R12A	Protein phosphatase 1 regulatory subunit 12A	0.729118	1.00635	1	1
IDH3A	Isocitrate dehydrogenase [NAD] subunit alpha, mitochondrial	0.52773	1.1646	1	1
VAV2	Guanine nucleotide exchange factor VAV2	-0.420071	-0.0296396	1	1
SEC13	Protein SEC13 homolog	0.540689	0.627242	1	1
AAR2	Protein AAR2 homolog	-0.154708	0.582029	1	1
FAM126A	Hyccin	-0.252618	-0.121456	1	1
HIP1	Huntingtin-interacting protein 1	-0.00221189	0.845603	1	1
CAMK2G	Isoform 6 of Calcium/calmodulin-dependent protein kinase type II subunit gamma	0.486589	1.07651	1	1
IDH3B	Isocitrate dehydrogenase [NAD] subunit beta, mitochondrial	0.134248	0.836139	1	1
BPNT1	Isoform 2 of 3'(2'),5'-bisphosphate nucleotidase 1	1.307	0.708019	1	1
TOR1A	Torsin-1A	1.26176	0.914328	1	1
LACTB	Serine beta-lactamase-like protein LACTB, mitochondrial	0.237151	0.720117	1	1
SMC3	Structural maintenance of chromosomes protein 3	0.0979748	0.0493693	1	1
ACAP2	Arf-GAP with coiled-coil, ANK repeat and PH domain-containing protein 2	0.219922	-7.38204e-05	1	1
PRKAG2	5'-AMP-activated protein kinase subunit gamma-2	0.536159	0.69273	1	1
TBRG4	FAST kinase domain-containing protein 4	-0.216054	0.764785	1	1
CIAO1	Probable cytosolic iron-sulfur protein assembly protein CIAO1	-0.07732	0.46685	1	1
UBAP2L	Isoform 5 of Ubiquitin-associated protein 2-like	0.611652	1.05174	1	1
STX12	Syntaxin-12	1.10924	0.266224	1	1
GPR176	G-protein coupled receptor 176	-0.159197	0.327632	1	1
ENOPH1	Enolase-phosphatase E1	1.17848	1.21153	1	1
EDC3	Enhancer of mRNA-decapping protein 3	-0.386545	0.576223	1	1
MCC	Colorectal mutant cancer protein	-0.333738	0.296888	1	1
DNASE1L1	Deoxyribonuclease-1-like 1	1.04613	0.711511	1	1
ADSL	Adenylosuccinate lyase	0.887095	0.980851	1	1
CEP55	Centrosomal protein of 55 kDa	1.21311	0.641268	1	1
AKT3	RAC-gamma serine/threonine-protein kinase	0.673986	-0.100224	1	1
BCCIP	BRCA2 and CDKN1A-interacting protein	1.28477	1.01395	1	1
WDR44	WD repeat-containing protein 44	0.360224	0.368693	1	1
SERBP1	Isoform 3 of Plasminogen activator inhibitor 1 RNA-binding protein	1.25242	1.00497	1	1
TNIK	TRAF2 and NCK-interacting protein kinase	0.179384	-0.64308	1	1
ACOT9	Isoform 4 of Acyl-coenzyme A thioesterase 9, mitochondrial	0.192548	0.613236	1	1
ZPR1	Zinc finger protein ZPR1	0.395347	0.900662	1	1
IDH3G	Isocitrate dehydrogenase [NAD] subunit gamma, mitochondrial	0.608234	0.290215	1	1
VPS28	Vacuolar protein sorting-associated protein 28 homolog	1.17662	1.04344	1	1
RICTOR	Isoform 3 of Rapamycin-insensitive companion of mTOR	0.0334867	0.104302	1	1
STX16	Syntaxin-16	0.732968	0.887903	1	1
MCTS1	Isoform 3 of Malignant T-cell-amplified sequence 1	0.689286	1.23367	1	1
MAPK3	Mitogen-activated protein kinase 3	0.409413	0.422958	1	1
SRP68	Signal recognition particle subunit SRP68	0.440211	0.38011	1	1
YME1L1	ATP-dependent zinc metalloprotease YME1L1	0.11188	0.64587	1	1
SRP72	Signal recognition particle subunit SRP72	0.662851	0.446533	1	1
CSNK1G1	Casein kinase I isoform gamma-1	0.480518	0.587747	1	1
TAOK1	Serine/threonine-protein kinase TAO1	0.599033	0.958851	1	1
ABHD12	Isoform 2 of Lysophosphatidylserine lipase ABHD12	0.180846	0.572096	1	1
PDE8A	High affinity cAMP-specific and IBMX-insensitive 3',5'-cyclic phosphodiesterase 8A	0.550242	0.202238	1	1
OSBP	Oxysterol-binding protein 1	1.02272	0.808124	1	1
DDX17	Probable ATP-dependent RNA helicase DDX17	1.04924	0.223354	1	1
AKR7A2	Aflatoxin B1 aldehyde reductase member 2	0.802694	1.30088	1	1
PSMD4	26S proteasome non-ATPase regulatory subunit 4	1.06891	1.12483	1	1
GIT2	ARF GTPase-activating protein GIT2	0.0552555	0.118763	1	1
PSME1	Proteasome activator complex subunit 1	1.36333	1.16125	1	1
AMPD2	AMP deaminase 2	0.696403	0.257783	1	1
LAMA4	Laminin subunit alpha-4	1.11756	-1.28678	1	1
GYG1	Isoform GN-1 of Glycogenin-1	0.369725	0.678079	1	1
ECH1	Delta(3,5)-Delta(2,4)-dienoyl-CoA isomerase, mitochondrial	1.2454	0.794481	1	1
USP4	Ubiquitin carboxyl-terminal hydrolase 4	-0.16422	0.41556	1	1
CNTNAP1	Contactin-associated protein 1	0.592553	0.583582	1	1
HNRNPDL	Isoform 2 of Heterogeneous nuclear ribonucleoprotein D-like	0.988772	0.838484	1	1
RAB27B	Ras-related protein Rab-27B	1.18051	0.593508	1	1
SEPTIN8	Septin-8	0.853002	0.261495	1	1
CNNM3	Metal transporter CNNM3	0.693875	0.271071	1	1
RELL1	RELT-like protein 1	0.939036	1.31308	1	1
ACOT7	Isoform 4 of Cytosolic acyl coenzyme A thioester hydrolase	0.575454	0.855473	1	1
TPM3	Tropomyosin alpha-3 chain	-0.0766876	0.403919	1	1
SPR	Sepiapterin reductase	0.256873	0.730896	1	1
PFDN5	Prefoldin subunit 5	-0.60132	0.722597	1	1
PDLIM5	PDZ and LIM domain protein 5	1.05277	1.34083	1	1
LDLR	Low-density lipoprotein receptor	1.16488	1.06085	1	1
CRTAP	Cartilage-associated protein	1.37368	1.38407	1	1
PPP4C	Serine/threonine-protein phosphatase 4 catalytic subunit	-0.21922	0.29033	1	1
NOL3	Isoform 3 of Nucleolar protein 3	-0.0789335	0.742967	1	1
SEC31A	Isoform 8 of Protein transport protein Sec31A	0.766185	0.947911	1	1
CPPED1	Serine/threonine-protein phosphatase CPPED1	1.1858	1.01324	1	1
PTPN12	Tyrosine-protein phosphatase non-receptor type 12	-0.396548	0.139008	1	1
ELP3	Elongator complex protein 3	-0.297581	0.617691	1	1
LRRFIP1	Leucine-rich repeat flightless-interacting protein 1	0.114565	0.513261	1	1
YAP1	Isoform 9 of Transcriptional coactivator YAP1	-0.388594	0.0897864	1	1
PPP2R5D	Serine/threonine-protein phosphatase 2A 56 kDa regulatory subunit delta isoform	0.439414	0.428982	1	1
SEC24A	Protein transport protein Sec24A	-0.00266671	0.309616	1	1
VAC14	Protein VAC14 homolog	0.0963641	0.807359	1	1
DIAPH2	Protein diaphanous homolog 2	0.312326	0.563848	1	1
DLGAP4	Isoform 3 of Disks large-associated protein 4	0.956824	0.836386	1	1
HACD3	Very-long-chain (3R)-3-hydroxyacyl-CoA dehydratase 3	1.27789	1.13527	1	1
VANGL1	Vang-like protein 1	1.1276	0.923456	1	1
LPXN	Isoform 2 of Leupaxin	0.401561	1.28903	1	1
IGF1R	Insulin-like growth factor 1 receptor	-0.217562	0.282353	1	1
EMC2	ER membrane protein complex subunit 2	0.984995	0.747146	1	1
MAN1B1	Endoplasmic reticulum mannosyl-oligosaccharide 1,2-alpha-mannosidase	0.825064	0.301037	1	1
BAG6	Isoform 3 of Large proline-rich protein BAG6	0.297719	0.743844	1	1
NEK7	Serine/threonine-protein kinase Nek7	0.503009	1.09943	1	1
MTCH2	Mitochondrial carrier homolog 2	-0.507943	0.710176	1	1
PELP1	Proline-, glutamic acid- and leucine-rich protein 1	-0.0780089	0.0933991	1	1
MICAL3	[F-actin]-monooxygenase MICAL3	0.357643	0.355559	1	1
PPA2	Isoform 2 of Inorganic pyrophosphatase 2, mitochondrial	-0.100713	0.324531	1	1
IGF2BP3	Insulin-like growth factor 2 mRNA-binding protein 3	-0.835131	0.214169	1	1
RELA	Transcription factor p65	0.725725	0.919599	1	1
GNL1	Guanine nucleotide-binding protein-like 1	0.576612	0.575139	1	1
FAM98A	Protein FAM98A	-0.0902368	0.570974	1	1
PON2	Serum paraoxonase/arylesterase 2	0.612687	0.853107	1	1
IKBIP	Isoform 4 of Inhibitor of nuclear factor kappa-B kinase-interacting protein	0.799707	0.965066	1	1
MCM5	DNA replication licensing factor MCM5	0.717863	0.502486	1	1
MAP2K1	Dual specificity mitogen-activated protein kinase kinase 1	-0.348008	0.364477	1	1
PDXK	Pyridoxal kinase	0.760795	0.854638	1	1
SUPV3L1	ATP-dependent RNA helicase SUPV3L1, mitochondrial	-0.352205	0.475691	1	1
PARD3	Isoform 8 of Partitioning defective 3 homolog	-0.241861	0.518575	1	1
EMC7	ER membrane protein complex subunit 7	1.31736	1.17152	1	1
LRSAM1	E3 ubiquitin-protein ligase LRSAM1	-0.107849	0.156871	1	1
XPR1	Xenotropic and polytropic retrovirus receptor 1	-0.341878	0.26244	1	1
TRPM4	Transient receptor potential cation channel subfamily M member 4	0.721154	0.732946	1	1
FKBP15	FK506-binding protein 15	0.160536	0.596295	1	1
SPECC1	Cytospin-B	0.67763	1.0762	1	1
FAM126A	Isoform 3 of Hyccin	-0.5028	-0.858997	1	1
PSME4	Proteasome activator complex subunit 4	-0.278622	-0.0949781	1	1
HLA-B	HLA class I histocompatibility antigen, B-54 alpha chain	0.43442	0.66173	1	1
PLK1	Serine/threonine-protein kinase PLK1	-0.165072	0.500901	1	1
NFKB2	Nuclear factor NF-kappa-B p100 subunit	-0.0795529	0.677734	1	1
HNRNPF	Heterogeneous nuclear ribonucleoprotein F	0.31066	-0.1004	1	1
RTRAF	RNA transcription, translation and transport factor protein	0.525634	1.12908	1	1
RPAP3	RNA polymerase II-associated protein 3	-0.502233	0.462106	1	1
SNX9	Sorting nexin-9	1.29807	1.31127	1	1
ZMPSTE24	CAAX prenyl protease 1 homolog	0.911477	1.10027	1	1
GNPNAT1	Glucosamine 6-phosphate N-acetyltransferase	0.958023	1.04492	1	1
MPP2	Isoform 4 of MAGUK p55 subfamily member 2	0.452868	0.749932	1	1
DNAJB1	DnaJ homolog subfamily B member 1	1.16801	1.40458	1	1
TPBG	Trophoblast glycoprotein	1.27144	1.24235	1	1
CTNNAL1	Alpha-catulin	-0.151244	0.617286	1	1
SASH1	SAM and SH3 domain-containing protein 1	-0.424666	0.534278	1	1
PITPNA	Phosphatidylinositol transfer protein alpha isoform	0.768858	0.13259	1	1
HNRNPA3	Heterogeneous nuclear ribonucleoprotein A3	0.42148	0.802052	1	1
SIPA1L1	Signal-induced proliferation-associated 1-like protein 1	-0.0774511	0.4212	1	1
FNDC3B	Fibronectin type III domain-containing protein 3B	-0.0687067	0.0659806	1	1
DBNL	Isoform 3 of Drebrin-like protein	0.988099	1.3509	1	1
MRPL44	39S ribosomal protein L44, mitochondrial	-0.127765	0.514241	1	1
LIMS1	Isoform 3 of LIM and senescent cell antigen-like-containing domain protein 1	0.125655	0.724714	1	1
PREPL	Prolyl endopeptidase-like	0.497928	0.689181	1	1
PMPCA	Mitochondrial-processing peptidase subunit alpha	-0.0710987	0.276022	1	1
NCK1	Cytoplasmic protein NCK1	-0.248601	0.569227	1	1
LRP6	Low-density lipoprotein receptor-related protein 6	0.0458255	0.136837	1	1
PSME3	Isoform 2 of Proteasome activator complex subunit 3	0.823176	0.434733	1	1
PRPSAP2	Phosphoribosyl pyrophosphate synthase-associated protein 2	-0.226354	0.278612	1	1
RPS21	40S ribosomal protein S21	0.0582616	0.138615	1	1
ABI1	Isoform 9 of Abl interactor 1	0.594284	0.247635	1	1
ARL1	ADP-ribosylation factor-like protein 1	1.02045	1.20757	1	1
TRIM32	E3 ubiquitin-protein ligase TRIM32	-0.0787113	-0.37465	1	1
NAE1	Isoform 4 of NEDD8-activating enzyme E1 regulatory subunit	0.353022	-0.553013	1	1
SOAT1	Sterol O-acyltransferase 1	0.723762	0.504149	1	1
NF1	Neurofibromin	-0.145404	0.239935	1	1
TCAF1	TRPM8 channel-associated factor 1	0.216346	0.761191	1	1
EIF3G	Eukaryotic translation initiation factor 3 subunit G	0.130123	1.28536	1	1
TCAF2	TRPM8 channel-associated factor 2	0.312443	0.578024	1	1
DPP9	Isoform 2 of Dipeptidyl peptidase 9	0.421648	0.400601	1	1
GOPC	Golgi-associated PDZ and coiled-coil motif-containing protein	-0.494148	0.297756	1	1
CDK2	Cyclin-dependent kinase 2	0.0382429	0.87356	1	1
URI1	Unconventional prefoldin RPB5 interactor 1	-0.300543	0.0895001	1	1
METAP2	Methionine aminopeptidase 2	0.352561	0.517777	1	1
THUMPD3	THUMP domain-containing protein 3	0.51737	0.634365	1	1
COL12A1	Collagen alpha-1(XII) chain	0.488654	-1.01457	1	1
HNRNPUL2	Heterogeneous nuclear ribonucleoprotein U-like protein 2	0.543651	0.117491	1	1
STAMBP	STAM-binding protein	1.00704	0.538383	1	1
DLD	Dihydrolipoyl dehydrogenase, mitochondrial	0.75442	0.947051	1	1
CARHSP1	Calcium-regulated heat-stable protein 1	1.12262	1.37214	1	1
PSMD6	26S proteasome non-ATPase regulatory subunit 6	0.886906	1.28897	1	1
MVK	Mevalonate kinase	0.133411	0.450666	1	1
RMDN1	Regulator of microtubule dynamics protein 1	0.419932	0.0349214	1	1
DDX6	Probable ATP-dependent RNA helicase DDX6	0.989195	1.46462	1	1
SPC25	Kinetochore protein Spc25	0.529724	1.07096	1	1
KRT17	Keratin, type I cytoskeletal 17	1.20194	-0.356893	1	1
NLN	Neurolysin, mitochondrial	1.08698	0.485508	1	1
QSOX1	Sulfhydryl oxidase 1	1.06751	0.22627	1	1
FLRT2	Leucine-rich repeat transmembrane protein FLRT2	0.896438	1.01526	1	1
MGRN1	Isoform 2 of E3 ubiquitin-protein ligase MGRN1	0.603034	0.177891	1	1
MSRA	Mitochondrial peptide methionine sulfoxide reductase	0.951775	0.751855	1	1
PRKAG1	Isoform 3 of 5'-AMP-activated protein kinase subunit gamma-1	0.714531	0.150716	1	1
NOTCH1	Neurogenic locus notch homolog protein 1	0.544567	0.148229	1	1
SERPINB1	Leukocyte elastase inhibitor	1.12844	0.982971	1	1
ANO10	Anoctamin-10	0.748537	0.645357	1	1
ABCB6	ATP-binding cassette sub-family B member 6, mitochondrial	0.739122	-0.134194	1	1
CLPX	ATP-dependent Clp protease ATP-binding subunit clpX-like, mitochondrial	-0.52217	0.347342	1	1
FRMD6	Isoform 2 of FERM domain-containing protein 6	0.266077	0.199395	1	1
STX7	Syntaxin-7	1.34729	0.671505	1	1
SCAMP1	Secretory carrier-associated membrane protein 1	0.662645	1.10387	1	1
PBK	Lymphokine-activated killer T-cell-originated protein kinase	1.2697	1.38427	1	1
MBLAC2	Metallo-beta-lactamase domain-containing protein 2	0.843635	0.633005	1	1
TBC1D13	TBC1 domain family member 13	0.825934	0.740157	1	1
MCM6	DNA replication licensing factor MCM6	0.251148	0.13536	1	1
ARPC1B	Actin-related protein 2/3 complex subunit 1B	0.0689903	0.152275	1	1
PPP2R5C	Isoform 5 of Serine/threonine-protein phosphatase 2A 56 kDa regulatory subunit gamma isoform	0.107821	0.726534	1	1
FRMD8	FERM domain-containing protein 8	-0.101135	0.651361	1	1
PDE12	2',5'-phosphodiesterase 12	-0.0206531	0.548164	1	1
MICALL1	MICAL-like protein 1	0.158221	0.50852	1	1
PDCL3	Phosducin-like protein 3	0.29133	0.394385	1	1
ARFGAP1	Isoform 2 of ADP-ribosylation factor GTPase-activating protein 1	0.0352275	0.650242	1	1
CAPRIN1	Caprin-1	1.16403	1.40871	1	1
MAPRE2	Microtubule-associated protein RP/EB family member 2	0.511606	0.50362	1	1
ASCC3	Activating signal cointegrator 1 complex subunit 3	-0.0310627	0.0470614	1	1
WDR48	WD repeat-containing protein 48	0.867468	0.709202	1	1
VAPB	Vesicle-associated membrane protein-associated protein B/C	0.535504	0.628447	1	1
TTC7B	Tetratricopeptide repeat protein 7B	-0.266986	0.463128	1	1
UFM1	Ubiquitin-fold modifier 1	0.10832	0.730594	1	1
MATR3	Matrin-3	0.764476	0.473018	1	1
EVA1B	Protein eva-1 homolog B	-0.0362756	-0.388639	1	1
SCARB1	Isoform 1 of Scavenger receptor class B member 1	0.780062	0.456789	1	1
IAH1	Isoamyl acetate-hydrolyzing esterase 1 homolog	0.362339	0.475292	1	1
GSTK1	Glutathione S-transferase kappa 1	0.741307	1.18427	1	1
HSPB11	Intraflagellar transport protein 25 homolog	1.09511	0.795531	1	1
NLGN1	Neuroligin-1	1.2672	0.642821	1	1
ATP5PO	ATP synthase subunit O, mitochondrial	1.20713	0.917037	1	1
RAB3B	Ras-related protein Rab-3B	1.00365	1.02188	1	1
RABGAP1	Rab GTPase-activating protein 1	0.317145	0.552802	1	1
NSFL1C	Isoform 3 of NSFL1 cofactor p47	1.0784	0.926039	1	1
PPP1R7	Protein phosphatase 1 regulatory subunit 7	1.11633	0.842619	1	1
UBTD1	Ubiquitin domain-containing protein 1	0.497556	0.960994	1	1
PI4K2B	Phosphatidylinositol 4-kinase type 2-beta	0.262777	0.203031	1	1
SSB	Lupus La protein	0.909936	0.36894	1	1
ANKRD52	Serine/threonine-protein phosphatase 6 regulatory ankyrin repeat subunit C	-0.598977	0.115835	1	1
SMTN	Isoform B3 of Smoothelin	0.039647	0.0192336	1	1
ATL2	Atlastin-2	-0.255831	0.135354	1	1
SIRPA	Isoform 2 of Tyrosine-protein phosphatase non-receptor type substrate 1	0.335173	0.321609	1	1
MARK2	Serine/threonine-protein kinase MARK2	-0.16472	-0.14481	1	1
ITPA	Inosine triphosphate pyrophosphatase	0.441733	1.08844	1	1
VPS37B	Vacuolar protein sorting-associated protein 37B	0.753181	0.089861	1	1
EMC8	ER membrane protein complex subunit 8	0.960411	0.410192	1	1
STT3B	Dolichyl-diphosphooligosaccharide--protein glycosyltransferase subunit STT3B	1.11406	0.983636	1	1
SNX8	Sorting nexin-8	0.29035	0.453499	1	1
RTN3	Isoform 5 of Reticulon-3	-0.275748	0.374606	1	1
PDHB	Pyruvate dehydrogenase E1 component subunit beta, mitochondrial	1.05288	1.1997	1	1
GSTM4	Glutathione S-transferase Mu 4	0.707343	0.980544	1	1
DNM3	Isoform 4 of Dynamin-3	-0.322521	-0.0978203	1	1
GALE	UDP-glucose 4-epimerase	0.304533	0.27528	1	1
CRYZ	Quinone oxidoreductase	1.16808	0.83209	1	1
HDGF	Isoform 3 of Hepatoma-derived growth factor	0.683753	0.659127	1	1
PPP6R1	Serine/threonine-protein phosphatase 6 regulatory subunit 1	-0.0161501	-0.0198476	1	1
COPS2	Isoform 2 of COP9 signalosome complex subunit 2	0.810667	1.19623	1	1
RBBP7	Isoform 2 of Histone-binding protein RBBP7	-0.311646	0.220115	1	1
SLC39A10	Zinc transporter ZIP10	1.09218	0.998214	1	1
DDX39B	Isoform 2 of Spliceosome RNA helicase DDX39B	-0.213751	-0.306675	1	1
DNAJC10	DnaJ homolog subfamily C member 10	0.137158	0.0462416	1	1
FHL2	Four and a half LIM domains protein 2	0.446533	1.41652	1	1
NUP43	Nucleoporin Nup43	0.473108	0.54824	1	1
IGSF8	Immunoglobulin superfamily member 8	1.01966	0.135719	1	1
ABHD10	Mycophenolic acid acyl-glucuronide esterase, mitochondrial	0.454979	0.866304	1	1
PPAT	Amidophosphoribosyltransferase	0.483488	0.72193	1	1
PANX1	Pannexin-1	-0.0872653	0.741593	1	1
DRG2	Developmentally-regulated GTP-binding protein 2	0.353851	0.575311	1	1
BAX	Isoform Beta of Apoptosis regulator BAX	1.00566	0.702514	1	1
SYDE1	Rho GTPase-activating protein SYDE1	-0.356146	0.447795	1	1
OSBPL3	Oxysterol-binding protein-related protein 3	0.162925	0.366998	1	1
KHSRP	Far upstream element-binding protein 2	0.581353	-0.0707776	1	1
TRADD	Tumor necrosis factor receptor type 1-associated DEATH domain protein	0.144554	0.832624	1	1
AASDHPPT	L-aminoadipate-semialdehyde dehydrogenase-phosphopantetheinyl transferase	0.304965	0.504244	1	1
SLC2A3	Solute carrier family 2, facilitated glucose transporter member 3	0.706615	0.0781148	1	1
ANK1	Isoform Er13 of Ankyrin-1	0.885542	-0.387161	1	1
NUBP2	Cytosolic Fe-S cluster assembly factor NUBP2	0.22849	0.192205	1	1
AKR1C2	Aldo-keto reductase family 1 member C2	0.7075	0.943447	1	1
H2AFY	Core histone macro-H2A.1	1.33479	-0.023373	1	1
ADAMTS1	A disintegrin and metalloproteinase with thrombospondin motifs 1	-0.173767	0.435496	1	1
PSMA1	Isoform Long of Proteasome subunit alpha type-1	1.3574	0.932134	1	1
USP13	Ubiquitin carboxyl-terminal hydrolase 13	-0.415944	-0.045486	1	1
TTC27	Tetratricopeptide repeat protein 27	-0.364949	0.296005	1	1
ACAD9	Acyl-CoA dehydrogenase family member 9, mitochondrial	0.343485	0.410402	1	1
TIMM44	Mitochondrial import inner membrane translocase subunit TIM44	0.732231	1.1266	1	1
CDC42EP1	Cdc42 effector protein 1	-0.309481	0.751547	1	1
GATD1	Glutamine amidotransferase-like class 1 domain-containing protein 1	0.53854	0.903944	1	1
MAPKAP1	Target of rapamycin complex 2 subunit MAPKAP1	-0.180423	0.385762	1	1
MAP2K3	Isoform 2 of Dual specificity mitogen-activated protein kinase kinase 3	0.534259	0.618157	1	1
VPS16	Vacuolar protein sorting-associated protein 16 homolog	-0.291279	-0.217923	1	1
PSMD8	26S proteasome non-ATPase regulatory subunit 8	1.15	0.608838	1	1
PLEKHN1	Pleckstrin homology domain-containing family N member 1	-0.152761	0.338828	1	1
ATG9A	Autophagy-related protein 9A	0.652443	0.783902	1	1
APEX1	DNA-(apurinic or apyrimidinic site) lyase	-0.0590098	0.0425215	1	1
IDE	Insulin-degrading enzyme	0.767527	0.742068	1	1
AAK1	AP2-associated protein kinase 1	-0.320585	0.580172	1	1
HAT1	Histone acetyltransferase type B catalytic subunit	0.364315	0.508506	1	1
BIRC6	Baculoviral IAP repeat-containing protein 6	0.0437948	-0.000715423	1	1
LRRC8C	Volume-regulated anion channel subunit LRRC8C	-0.181718	0.251407	1	1
CEP89	Centrosomal protein of 89 kDa	0.263999	0.68367	1	1
CAP2	Adenylyl cyclase-associated protein 2	0.668334	0.579294	1	1
CBR3	Carbonyl reductase [NADPH] 3	-0.0212942	-0.304202	1	1
GLB1	Beta-galactosidase	0.984546	0.528242	1	1
TGFBR1	Isoform 2 of TGF-beta receptor type-1	0.104717	0.415826	1	1
LRRN4CL	LRRN4 C-terminal-like protein	0.645174	0.431972	1	1
SLC12A4	Solute carrier family 12 member 4	1.02515	1.07699	1	1
STK38	Serine/threonine-protein kinase 38	-0.558563	0.760658	1	1
ALDH9A1	4-trimethylaminobutyraldehyde dehydrogenase	1.37474	0.696374	1	1
FAM160B1	Protein FAM160B1	-0.183722	0.322134	1	1
PRKACB	Isoform 2 of cAMP-dependent protein kinase catalytic subunit beta	-0.591513	-0.779676	1	1
MAP3K20	Isoform 2 of Mitogen-activated protein kinase kinase kinase 20	0.0785625	0.780189	1	1
ACP1	Low molecular weight phosphotyrosine protein phosphatase	0.781498	0.179391	1	1
NMD3	60S ribosomal export protein NMD3	0.0663035	0.440995	1	1
TBC1D15	Isoform 3 of TBC1 domain family member 15	0.185158	0.448147	1	1
GBA	Lysosomal acid glucosylceramidase	1.39108	0.909541	1	1
ATP5PD	ATP synthase subunit d, mitochondrial	0.625737	0.795785	1	1
PPME1	Isoform 4 of Protein phosphatase methylesterase 1	1.19686	0.912818	1	1
NEDD4L	E3 ubiquitin-protein ligase NEDD4-like	-0.291385	-0.471805	1	1
UBXN1	UBX domain-containing protein 1	-0.151069	0.82727	1	1
CPOX	Oxygen-dependent coproporphyrinogen-III oxidase, mitochondrial	0.930144	0.862619	1	1
NIF3L1	NIF3-like protein 1	0.776822	0.860433	1	1
PPM1F	Protein phosphatase 1F	-0.131358	0.238447	1	1
ECM1	Isoform 4 of Extracellular matrix protein 1	1.3244	1.33912	1	1
NUDT16	U8 snoRNA-decapping enzyme	-0.0939979	0.391778	1	1
FCHO2	F-BAR domain only protein 2	-0.641098	0.107146	1	1
DAP3	28S ribosomal protein S29, mitochondrial	-0.0290983	0.762884	1	1
IGBP1	Immunoglobulin-binding protein 1	0.458849	0.722424	1	1
EIF4G3	Isoform 3 of Eukaryotic translation initiation factor 4 gamma 3	-0.21988	0.124995	1	1
PAPSS2	Isoform B of Bifunctional 3'-phosphoadenosine 5'-phosphosulfate synthase 2	0.467569	0.575931	1	1
SLC20A1	Sodium-dependent phosphate transporter 1	0.828579	0.906501	1	1
TMEM214	Transmembrane protein 214	0.694409	0.250853	1	1
POLR1C	DNA-directed RNA polymerases I and III subunit RPAC1	-0.300667	-0.00248835	1	1
RHBDF1	Inactive rhomboid protein 1	0.0988657	0.0236115	1	1
DLAT	Dihydrolipoyllysine-residue acetyltransferase component of pyruvate dehydrogenase complex, mitochondrial	0.597502	0.369485	1	1
SSRP1	FACT complex subunit SSRP1	0.727167	0.345872	1	1
ATP6V1H	V-type proton ATPase subunit H	0.459366	0.786415	1	1
P3H2	Prolyl 3-hydroxylase 2	0.76784	0.381759	1	1
PCNX3	Pecanex-like protein 3	-0.288781	-0.241637	1	1
SLC2A14	Isoform 5 of Solute carrier family 2, facilitated glucose transporter member 14	0.931385	-1.22181	1	1
FEN1	Flap endonuclease 1	0.0773713	0.525305	1	1
GRB10	Growth factor receptor-bound protein 10	-0.114328	0.162058	1	1
EXOC8	Exocyst complex component 8	0.481892	0.416444	1	1
RBM39	RNA-binding protein 39	0.509218	0.34332	1	1
CDC123	Cell division cycle protein 123 homolog	0.177736	0.541806	1	1
ITSN1	Isoform 8 of Intersectin-1	-0.0572064	-0.275819	1	1
MRRF	Ribosome-recycling factor, mitochondrial	-0.199181	0.348435	1	1
TIPRL	TIP41-like protein	0.792301	0.99359	1	1
DBN1	Isoform 3 of Drebrin	0.412735	1.02117	1	1
UFL1	E3 UFM1-protein ligase 1	-0.178625	-0.0483543	1	1
CANT1	Soluble calcium-activated nucleotidase 1	0.0918376	-0.140154	1	1
VTA1	Vacuolar protein sorting-associated protein VTA1 homolog	1.04987	0.599307	1	1
ISOC2	Isoform 2 of Isochorismatase domain-containing protein 2	0.00338028	0.470878	1	1
REPS1	RalBP1-associated Eps domain-containing protein 1	0.00596724	-0.146115	1	1
OTUD7B	OTU domain-containing protein 7B	0.0627063	0.437825	1	1
POTEJ	POTE ankyrin domain family member J	0.294214	0.661671	1	1
SH3KBP1	SH3 domain-containing kinase-binding protein 1	0.158922	0.269453	1	1
CNOT3	CCR4-NOT transcription complex subunit 3	0.359468	0.516897	1	1
STXBP5	Syntaxin-binding protein 5	0.390556	-0.222104	1	1
FMR1	Synaptic functional regulator FMR1	-0.426106	-0.757394	1	1
FGFR1	Isoform 21 of Fibroblast growth factor receptor 1	0.27642	0.722563	1	1
ALG2	Alpha-1,3/1,6-mannosyltransferase ALG2	-0.00609119	0.406377	1	1
COASY	Isoform 2 of Bifunctional coenzyme A synthase	0.526574	0.820849	1	1
STX10	Syntaxin-10	0.0214748	0.129096	1	1
PPIF	Peptidyl-prolyl cis-trans isomerase F, mitochondrial	1.33293	1.27393	1	1
CLMP	CXADR-like membrane protein	1.2635	1.11706	1	1
TM9SF4	Transmembrane 9 superfamily member 4	1.28929	1.15611	1	1
DHX29	ATP-dependent RNA helicase DHX29	-0.417285	0.269054	1	1
TRNT1	CCA tRNA nucleotidyltransferase 1, mitochondrial	0.79735	0.436743	1	1
UBQLN4	Ubiquilin-4	-0.164138	-0.309502	1	1
CYC1	Cytochrome c1, heme protein, mitochondrial	0.868839	0.953755	1	1
EIF6	Eukaryotic translation initiation factor 6	0.950889	1.06924	1	1
ATG7	Ubiquitin-like modifier-activating enzyme ATG7	-0.381066	-0.135768	1	1
MRPL50	39S ribosomal protein L50, mitochondrial	-0.275605	0.250082	1	1
UQCRFS1	Cytochrome b-c1 complex subunit Rieske, mitochondrial	1.32301	1.17284	1	1
TXLNA	Alpha-taxilin	0.453438	0.28411	1	1
PPP3R1	Calcineurin subunit B type 1	1.18923	0.79674	1	1
SEC24B	Isoform 3 of Protein transport protein Sec24B	-0.396307	-0.171425	1	1
SUGT1	Protein SGT1 homolog	0.348268	0.782252	1	1
LMNB1	Lamin-B1	0.312948	-0.0716834	1	1
MVD	Diphosphomevalonate decarboxylase	0.0259926	0.373702	1	1
PTPN1	Tyrosine-protein phosphatase non-receptor type 1	0.444247	0.57871	1	1
LUZP1	Leucine zipper protein 1	-0.389388	-0.439345	1	1
WDR12	Ribosome biogenesis protein WDR12	-0.575306	-0.0154657	1	1
TXNRD2	Thioredoxin reductase 2, mitochondrial	-0.170776	-0.716969	1	1
EMC3	ER membrane protein complex subunit 3	0.760333	0.537174	1	1
PRMT3	Protein arginine N-methyltransferase 3	-0.236684	0.0563877	1	1
PIN1	Peptidyl-prolyl cis-trans isomerase NIMA-interacting 1	1.22748	1.16893	1	1
VPS26A	Vacuolar protein sorting-associated protein 26A	1.24153	1.17418	1	1
SUPT16H	FACT complex subunit SPT16	0.78436	0.22897	1	1
GRB2	Growth factor receptor-bound protein 2	0.642823	0.823405	1	1
DUSP3	Dual specificity protein phosphatase 3	0.812112	0.104439	1	1
CCDC88A	Girdin	-0.0586562	-0.0813346	1	1
RIN1	Ras and Rab interactor 1	0.125936	0.652025	1	1
CCDC6	Coiled-coil domain-containing protein 6	0.841653	0.865618	1	1
HMGCS1	Hydroxymethylglutaryl-CoA synthase, cytoplasmic	0.645143	0.312687	1	1
NTMT1	N-terminal Xaa-Pro-Lys N-methyltransferase 1	0.815332	1.10745	1	1
APMAP	Adipocyte plasma membrane-associated protein	1.38589	1.2757	1	1
GSR	Glutathione reductase, mitochondrial	1.02319	0.961171	1	1
WDFY1	WD repeat and FYVE domain-containing protein 1	0.784522	0.872884	1	1
PGP	Glycerol-3-phosphate phosphatase	0.718052	0.266588	1	1
LAMTOR1	Ragulator complex protein LAMTOR1	0.981249	0.8498	1	1
RAE1	mRNA export factor	0.439443	0.82959	1	1
SERPINB8	Serpin B8	0.581463	0.521642	1	1
CCDC50	Isoform 2 of Coiled-coil domain-containing protein 50	-0.249552	0.538331	1	1
ATP6AP1	V-type proton ATPase subunit S1	0.78947	0.628791	1	1
VPS51	Vacuolar protein sorting-associated protein 51 homolog	-0.422803	-0.668968	1	1
SF1	Isoform 5 of Splicing factor 1	0.012621	-0.280069	1	1
GTPBP4	Nucleolar GTP-binding protein 1	0.119938	0.230015	1	1
PTGR1	Prostaglandin reductase 1	-0.226169	0.330711	1	1
FAHD2A	Fumarylacetoacetate hydrolase domain-containing protein 2A	0.919234	0.433598	1	1
ADI1	1,2-dihydroxy-3-keto-5-methylthiopentene dioxygenase	0.329091	0.385206	1	1
ARHGEF12	Isoform 2 of Rho guanine nucleotide exchange factor 12	0.240015	0.305218	1	1
BIRC5	Baculoviral IAP repeat-containing protein 5	-0.450611	0.108939	1	1
PRKAR1A	cAMP-dependent protein kinase type I-alpha regulatory subunit	0.870733	1.01626	1	1
ARFIP1	Arfaptin-1	0.447216	0.162188	1	1
TAB1	TGF-beta-activated kinase 1 and MAP3K7-binding protein 1	-0.00974879	-0.510909	1	1
ARHGAP39	Isoform 2 of Rho GTPase-activating protein 39	-0.397763	0.0463233	1	1
BZW1	Isoform 3 of Basic leucine zipper and W2 domain-containing protein 1	0.880966	0.89979	1	1
PLXNB3	Isoform 2 of Plexin-B3	0.140164	-0.29532	1	1
SNX3	Sorting nexin-3	0.801497	1.18492	1	1
GCLC	Glutamate--cysteine ligase catalytic subunit	0.864398	0.432994	1	1
TEX10	Testis-expressed protein 10	-0.320417	0.0465214	1	1
DENR	Density-regulated protein	0.489199	0.843115	1	1
MCM7	DNA replication licensing factor MCM7	0.500245	0.239702	1	1
NAXE	NAD(P)H-hydrate epimerase	0.563454	0.360279	1	1
ERAP1	Isoform 2 of Endoplasmic reticulum aminopeptidase 1	0.400021	-0.121594	1	1
AKR1C3	Aldo-keto reductase family 1 member C3	0.880065	0.00252654	1	1
PRRC1	Isoform 2 of Protein PRRC1	0.888999	0.667826	1	1
DHX15	Pre-mRNA-splicing factor ATP-dependent RNA helicase DHX15	0.463389	0.204264	1	1
PLEKHO1	Pleckstrin homology domain-containing family O member 1	0.402386	0.881584	1	1
HDDC2	HD domain-containing protein 2	-0.336846	0.43975	1	1
CSNK1A1	Casein kinase I isoform alpha	0.491728	0.939627	1	1
MOCS2	Molybdopterin synthase catalytic subunit	0.520989	0.345791	1	1
PIGK	GPI-anchor transamidase	0.116734	0.306947	1	1
ACAA2	3-ketoacyl-CoA thiolase, mitochondrial	-0.0368215	0.175013	1	1
DCK	Deoxycytidine kinase	0.668026	0.338973	1	1
IL1RAP	Interleukin-1 receptor accessory protein	0.939786	0.308361	1	1
NENF	Neudesin	0.889581	0.884674	1	1
CCNYL1	Cyclin-Y-like protein 1	-0.254099	-0.380732	1	1
SNX6	Sorting nexin-6	0.363474	0.529493	1	1
PMPCB	Mitochondrial-processing peptidase subunit beta	-0.0588472	0.229394	1	1
MAN2B1	Lysosomal alpha-mannosidase	0.418996	-0.65445	1	1
TK1	Thymidine kinase, cytosolic	0.341397	0.736472	1	1
LARP4B	La-related protein 4B	-0.231945	-0.0726425	1	1
CSK	Tyrosine-protein kinase CSK	0.562621	0.449794	1	1
SNX1	Sorting nexin-1	0.339483	0.413528	1	1
STUB1	E3 ubiquitin-protein ligase CHIP	1.38667	1.38524	1	1
MAT2B	Methionine adenosyltransferase 2 subunit beta	1.21936	0.800078	1	1
ISOC1	Isochorismatase domain-containing protein 1	0.548242	0.273329	1	1
SH2D4A	SH2 domain-containing protein 4A	-0.286556	0.537383	1	1
FZD6	Frizzled-6	1.06732	0.638811	1	1
KIF20A	Kinesin-like protein KIF20A	0.266341	0.356936	1	1
EIF3H	Eukaryotic translation initiation factor 3 subunit H	0.851088	1.35074	1	1
PPID	Peptidyl-prolyl cis-trans isomerase D	0.0295108	0.424518	1	1
PAFAH1B1	Platelet-activating factor acetylhydrolase IB subunit alpha	0.205296	0.115055	1	1
NFKB1	Isoform 2 of Nuclear factor NF-kappa-B p105 subunit	-0.279089	0.242159	1	1
DFFA	DNA fragmentation factor subunit alpha	-0.395457	0.269252	1	1
CPS1	Isoform 3 of Carbamoyl-phosphate synthase [ammonia], mitochondrial	-0.170417	-0.21333	1	1
PSMA3	Proteasome subunit alpha type-3	0.385923	0.276527	1	1
[truncated: 1,490 more rows]

## Sheet: Figure 3
Figure 3B and 3C																					Figure 3E
Cell	LN229																						Cell body					Migrasome
Cond.	Mock																				LN229	Image No.	RFP+	GFP+/RFP+	GFP-/RFP+	Ratio of GFP+/RFP+	Ratio of GFP-/RFP+	RFP+	GFP+/RFP+	GFP-/RFP+	Ratio of GFP+/RFP+	Ratio of GFP-/RFP+
Cell #	1	2	3	4	5	6	7	8	9	10	11	12	13	14	15	16	17	18	19		Mock	1	76.995	0	76.995	0	100	0	0	0	#DIV/0!	#DIV/0!
	13.9497	4.19633	4.04933	5.02667	8.09	3.44433	2.92067	3.70267	2.87367	2.858	3.414	6.837	11.83	3.744	3.56267	5.655	1.885	12.9107	5.20867			3	186.405	13.508	172.897	7.24659	92.7534	0	0	0	#DIV/0!	#DIV/0!
	2.75633	12.333	5.9	6.44167	4.56933	3.19233	2.715	3.1	2.82533	3.78233	3.397	6.56467		8.18933	3.30833	4.477	1.49233	9.40367	4.774			4	23.108	0	23.108	0	100	11.114	8.989	2.125	80.88	19.12
	9.36367	6.532	2.891	6.49933	4.78233	3.64167	2.99	3.41133	3.26733	5.07533	3.683	2.83167		3.06333	4.44	3.3	1.1	4.177	2.726			5	48.879	1.392	47.487	2.84785	97.1522	1.124	0.758	0.366	67.4377	32.5623
	5.385	2.71433	3.81167	4.14033	4.19733	3.92033	2.79933	4.83133	2.701	3.73033	7.69033	7.25733		3.477	3.91433	5.64733	1.88244	2.755	2.95967			7	60.116	10.089	50.027	16.7826	83.2174	14.608	10.7	3.908	73.2475	26.7525
	19.789		2.883		3.42067	7.65433		4.075		3.38933	4.64533	7.648		4.44667	5.121	3.33467	1.11156	3.30633	3.03367		CQ	1	102.179	78.997	23.182	77.3124	22.6876	68.738	59.675	9.063	86.8152	13.1848
	11.3183		2.756		6.15733	7.42133		4.69833		3.67267	4.18367	2.76233		5.70533	4.01567	3.69233	1.23078	2.80767	3.451			2	28.898	11.701	17.197	40.4907	59.5093	58.577	44.531	14.046	76.0213	23.9787
	13.9967		9.79633		11.0323	3.47833		2.90167		2.867	4.13	5.041		4.493	5.869	5.19367	1.73122	3.08067	4.76667			3	136.671	75.896	60.775	55.5319	44.4681	52.714	43.261	9.453	82.0674	17.9326
	10.5087		12.9037		4.94733	2.82567					5.47967	5.439		3.657	3.48733	3.943	1.31433	5.36233	5.90933			4	81.001	62.778	18.223	77.5027	22.4973	53.887	45.753	8.134	84.9055	15.0945
	10.2753		3.43467		5.51	3.14267					4.468	3.40967		3.37	3.871	3.14133	1.04711	4.49367	4.43767			5	26.919	16.489	10.43	61.2541	38.7459	67.639	30.07	37.569	44.4566	55.5434
	5.24733		9.54167		3.60733	2.71167					2.82333	3.44533		3.238	4.20733	2.99567	0.998556	2.85	3.20467
	9.15133		17.5013		3.96367	3.08667					5.97233	11.5417		4.13033	3.917	3.31633	1.10544	11.0797	4.04867
	7.03533		10.4143		8.80233	3.37633					3.099	3.51633		4.76133	3.77767	3.03367	1.01122	7.99067	3.27467
	2.906		8.07167		3.69167	3.004					5.346	5.977		2.70633	5.922	3.045	1.015	3.73833	2.708
			5.691		5.51133	3.38467					3.868	8.32033		2.90633	3.291	4.269	1.423	3.59533	3.66833
			8.709		3.46467	4.37267					3.076	5.05533		2.91	3.16133	3.15667	1.05222	3.12733
			3.80933		3.298	3.19733					3.397	3.723			3.36333	2.718	0.906	3.66867
			3.15		2.724						2.77833	3.425			3.92833	7.34833	2.44944	3.07233
			5.505									3.12433			3.09833	5.655	1.885	4.21733
			10.0233													2.948	0.982667	6.39633
			2.98267													6.23733	2.07911	10.261
			3.413													3.773	1.25767	5.94333
			2.79767													3.53433	1.17811	4.219
																9.18267	3.06089	3.02233
																5.51767	1.83922
																2.76467	0.921556
																3.25033	1.08344
																4.04367	1.34789
																5.227	1.74233
																3.702	1.234
																3.88167	1.29389
Total RF length	121.683	25.7757	140.036	22.108	87.7697	61.8543	11.425	26.7203	11.6673	25.375	71.451	95.919	11.83	60.798	72.2557	127.984	42.6614	121.479	54.171
# of Junction	7	1	7	1	4	3	2	1	0	1	3	8	0	1	4	13	7	10	3
# of RFs	13	4	22	4	17	16	4	7	4	7	17	18	1	15	18	30	30	23	14
# of Migrasomes	4	0	1	0	4	1	0	0	0	0	0	3	0	1	0	3	3	0	0
# of Migrasomes / 100 um RF	3.28724	0	0.714104	0	4.55738	1.6167	0	0	0	0	0	3.12764	0	1.64479	0	2.34404	7.03211	0	0
Average RF length	9.36021	6.44392	6.36526	5.527	5.16292	3.8659	2.85625	3.81719	2.91683	3.625	4.203	5.32883	11.83	4.0532	4.0142	4.26614	1.42205	5.28168	3.86936
Cond.	CQ
Cell #	1	2	3	4	5	6	7	8	9	10	11	12	13	14	15	16	17	18
	4.26533	2.772	2.76367	4.33167	5.32167	6.009	11.443	2.92667	9.046	4.921	4.22467	14.2947	13.227	2.88167	7.23433	3.58567	3.86	3.66533
	8.98333	4.07433	3.556	4.55867	16.167	13.2677	3.13267	5.66133	13.5463	4.88433	4.51967	5.28033	15.8	4.32067	17.3813	2.91	7.85467	9.199
	4.73767	4.94633	3.23833	3.82567	8.06	3.42433	5.58967	7.60033	4.22867	2.95633	2.77433	5.48333	11.354	3.06567	4.648	2.66733	7.21567	3.038
	3.40233	10.8837	2.94867	5.59067	7.48333	9.13567	2.67367	2.92367	6.86033	4.00233	7.51267	5.78233	6.853	8.20433	3.37267	4.08333	4.323	2.75
	4.047	5.349	5.91333	2.78367	12.9203	5.44167	3.78733	4.52633	7.836	4.64167	3.01233	4.63767	7.62	7.57567	7.89533	5.29233	7.44467	4.203
	3.32933	6.70067	9.928	3.203	3.59467	3.96333	5.458	5.08133	3.66067	5.405	3.82833	3.62633	8.44267	5.71567	5.38733	3.901	8.344	6.09367
	5.07067	3.233	8.43067	3.55467	9.039	5.53567	4.93667	2.883	3.13367	2.96133	2.83133	2.702	2.68567	5.503	2.98167	4.51867	3.88867	6.414
	4.84233	2.95067	2.993	3.383	7.45467	10.776	3.188	8.08167	7.51	13.236	3.8	4.00067	6.205	5.32433	3.26567	4.08933	3.29033	3.706
	2.838	3.805	5.264	3.98267	4.596	3.323	3.32267	2.70733	3.527	2.90367	13.6887	3.73933	10.93	6.73167	4.088	2.806	3.15533	3.08633
	4.97467	2.97167	4.88067	4.00033	3.81267	5.12767	3.26733	7.09133	3.35833	6.83767	3.75433	3.575	3.13433	2.97367	6.72533	5.93367	2.73233	4.718
	3.36767	2.931	3.87367	4.01167	10.1693	3.16	3.73533	3.024	2.92633	4.06733	3.43967	2.78233	4.93367	2.67133	9.65233	3.703	5.41133	4.757
	3.237	2.90733	5.63033	6.79667	3.435	4.11033	4.04467	6.41567	4.464	3.313	2.968	3.61433	2.95167	3.24267	3.10167	6.268	9.54233	4.375
	3.35933	4.87067	5.891	3.032	4.92933	6.10733	2.71433	6.22667	9.296	6.96	3.981	2.87967	9.434	5.43667	3.82933	3.5	11.225	4.509
	2.84367	3.64933	4.68033	3.128	3.56267	4.93033	4.41833	4.22367	3.17233	3.794	5.53367	6.11633	9.96167	3.17033	3.53733	3.35167	15.8477	3.294
	3.243	2.94167	5.57833	3.26567	4.786	6.21867	2.74667	2.96633	4.76633	3.25533	3.641	8.05067	15.994	3.64833	2.72533	3.34833	5.91767	3.73633
	5.45033	8.927	5.86367	2.698	12.312	5.911	5.66767	7.63667	4.89	10.0567	5.26233	5.98233	9.88033	3.1	13.4963	3.474	3.82833	4.33467
	3.451	4.09833	2.96467	3.64633	6.74933	3.262	3.06233	4.26233	4.21767	11.8	3.23233	3.602	11.9703	3.05933	4.33167	2.96267	6.41133	2.88333
	3.00933	3.529	6.367	3.45133	5.868	11.3577	4.606	3.04567	6.709	3.256	5.30133	19.7453	3.82767	2.95033	4.20133	3.29533	7.20033	3.34767
	5.76233	3.78633	3.47367	2.95633	8.28067	2.74467	2.79833	6.69833	11.4163	5.516	3.642	3.06833	5.594	2.76533	4.329	2.762	3.552	3.35067
	3.979	3.01133	2.954	5.87367	4.21667	4.68733	6.019	10.3897	4.117	6.84567	2.695	7.508	5.93533	4.308	2.965	2.95533	8.26	2.68233
	3.96633	2.707	3.66667	3.38467	8.75333	3.14667	3.52867	3.22567	4.884	6.39767	8.50333	14.5177	4.14167	2.82433	5.03767	9.604	11.5223	3.972
	3.52133	2.855	2.932	5.41867	3.424	3.99867	3.62533	3.31067	7.53433	4.73367	5.974	16.1053	10.676	2.74367	3.48633	6.20267	4.246	4.91067
	4.859	4.08567	4.891	19.4857	12.5633	8.612	4.01533	9.70133	2.777	4.81333	4.866	26.6153	4.669	6.739	3.651	3.67133	14.101	3.015
	2.94167	2.88867	3.63867	5.054	4.92367	7.37667	3.39067	7.52767	3.16733	6.41567	4.05567	5.17567	4.07767	3.201	8.84533	3.018	3.782	2.74733
	6.152	2.90467	3.66733	6.86667	3.37933	10.3363	8.18867	6.57067	3.04833	3.15567	8.12567	5.394	8.956	3.51267	3.37867	3.99833	2.77333	3.69167
	2.959	2.889	3.39133	3.74133	3.01967	12.7313	3.64367	5.629	3.82033	6.16367	5.38267	4.74167	3.057	3.43667	5.269	6.307	5.60467	2.76567
	3.23567	2.99733	4.08467	10.8263	6.09633	4.08467	6.92533	4.142	2.94733	5.30933	15.0107	12.1387	6.41033	4.002	9.42567	3.42033	3.15033	2.842
	4.11167	3.427	4.45667	5.666	9.54967	4.85133	6.87333	3.42433	4.184	2.92467	5.38733	3.64333	7.275	3.25567	3.02567	3.14467	5.76133	3.98733
	5.77633	15.0897	3.533	15.5697	7.74167	6.34267	2.84833	2.702	2.71833	3.736	3.87967	12.4193	3.15433	2.75033	3.53267	3.03433	6.456	6.177
	2.75233	3.596	3.673	8.89	5.70533	3.24867	4.38433	6.16333	3.194	2.82433	4.17867	2.852	14.8523	10.031	8.45	3.13733	6.17533	3.12867
	2.86967	4.65167	2.86233	8.05733	6.743	8.44133	14.6943	7.99867	3.24	4.121	2.66867	4.71567	10.6383	3.69267	7.365	3.801	5.36567	4.476
	2.723	2.695	3.73167	4.26833	3.54333	21.9303	2.81767	5.781	5.65533	4.995	2.98967	5.41	15.621	4.54833	5.454	3.25467	2.71133	3.05333
	4.47467	4.06067	13.0157	3.676	3.04467	5.66833	13.687	3.39267	6.783	4.15733	3.60333	10.9097	9.021	3.12867	3.221	3.107	8.526	3.06633
	3.162	2.932	2.85667	6.83633	5.02733	3.09167	3.81	7.703	11.3157	3.61333	3.72167	2.77267	5.09667	4.592	4.633	4.228	5.19567	4.431
	3.00533	5.05967	4.75433	4.036	7.322	2.71967	4.01633	8.1	13.345	2.971	2.88267	3.22333	3.02333	2.99933	7.616	4.06767	11.3867	3.215
	3.385	3.342	12.2487	13.876	20.954	10.6817	6.396	7.37067	2.90567	2.89633	3.24	6.507	3.53133	4.63367	3.17433	5.97233	2.891	5.232
	2.79467	5.01067	4.604	8.00633	3.79667	4.21433	5.39067	6.11067	9.62367	3.70033	2.89	3.10833	3.813	4.75767	5.53933	3.95133	4.35333	7.21933
	4.02467	5.278	5.65133	4.00133	4.93233	6.15833	2.75567	5.95133	3.36067	2.93167	4.27233	3.957	4.805	2.93033	6.425	5.58333	5.16933	4.333
	3.35967	3.95767	3.13267	19.576	5.21967	8.206	3.32533	3.865	3.44733	14.8423	3.47433	3.23133	4.24733	6.25933	6.212	10.8203	19.9813	10.2203
	3.60133	6.246	4.30933	3.57567	6.71233	6.30633	10.479	3.448	22.4433	6.17633	4.65433	3.435	3.07633	3.574	12.4377	3.399	6.69567	4.072
	3.39033	3.55667	5.68867	13.0153	4.34767	3.024	7.394	3.47567	6.45267	5.80333	6.971	4.30433	9.58233	3.87967	3.79233	3.30633	4.675	3.36933
	2.86333	2.92	6.65367	6.06967	10.4093	5.69767	6.88867	3.01567	7.31333	4.946	13.5237	6.25733	2.95867	5.34833	5.758	9.67567	12.04	3.51533
	2.85433	3.20133	6.67867	16.2603	13.5373	7.086	9.14633	2.767	12.4187	3.60433	4.30733	6.50667	3.44133	2.66967	2.712	7.92	3.86967	3.06767
	2.674	3.29633	5.50433	4.16967	19.7077	21.254	3.44033	6.482	8.21233	2.78	3.57367	4.64067	7.95533	6.79733	3.63367	9.52033	4.576	2.71333
	2.86833	5.418	5.074	3.60267	3.42533	3.74833	5.94167	4.853	2.887	7.32867	4.87467	4.08167	5.36733	3.95733	4.375	5.61533	5.50067	3.75
	3.50433	6.76733	5.503	13.0437	4.85733	8.01967	5.204	3.583	5.44167	5.16033	5.077	2.75733	4.067	5.05633	3.099	2.81233	2.793	4.39433
	3.24933	2.912	4.62267	8.63967	3.39067	5.924	3.208	3.95	3.11133	2.99967	3.34333	5.51833	5.10167	5.97367	4.17933	4.06333		2.888
	3.52367	10.2623	2.709	11.43	3.602	2.84633	8.11833		7.64467	4.30733	3.25533	4.277	5.72733	4.78567	2.67133	2.74733		6.98233
	4.91433	4.16433	3.20267	2.709	18.1257	3.88467	3.746		3.99667	4.322	3.166	3.56967	2.74333	9.74033	4.412	4.409		5.49967
	3.48067	3.927	5.78833	7.67467	6.055	3.232	3.435		6.60833	8.06167	4.83867	2.69233	3.88367	7.23567	7.3	3.366		2.81033
	6.669	2.778	4.579	3.76833	3.42667	2.74033	4.013		4.97033	6.43867	2.738	8.818	3.23967	3.34633	9.65567	4.118		4.60567
	3.01267	2.69267	3.189	6.83533	3.40733	6.932	4.76533		2.677	3.36867	2.89233	3.16867	2.95633	6.51433	8.67967	5.10067		3.88167
	3.704	4.61167	8.41133	11.9347	12.4253	3.67033	2.68367		6.21533	3.98733	5.16133	4.01233	5.69567	8.804	3.30933	3.05567		5.089
	3.80433	5.76033	4.022	6.09233	4.19767	3.81033	5.423		3.193	10.6557	4.65867	5.16633	2.72467	8.72367	3.45	3.12767		4.83967
	4.141	3.43733	7.56733	22.9653	3.541	2.73533	10.5477		3.28933	3.17433	12.5713	7.142		7.29	2.732	4.62633		6.11833
	3.83133	3.442	2.83433	4.375	8.49867	4.10333	3.26933		3.91167	3.01233	4.531			3.353	3.10267			4.86567
	10.0147	3.27967	3.182	14.552	4.95933	3.10033	12.5877		3.86267	4.29433	8.32967			5.11533	3.89367			2.70567
	4.929	2.76933	4.762	14.7663	3.18667	5.26767	2.78133			7.22133	5.58533			10.3457	4.01933			5.82767
	6.76167	2.74133	4.63	3.921	3.97833		3.29167			2.813	2.88633			4.43367	3.13367			14.2057
	2.92633	9.82867	3.93567	4.62667	7.10267		6.33333			6.251	4.493			2.83067	5.76567			3.05233
	3.33033	4.20333	6.11267	2.88967	4.769		2.69633			8.272	7.80567			3.126	3.50433			4.225
	3.07633	3.87767	8.60833	4.988	3.54933		7.226			3.55333	4.09			3.15	3.28067			4.14833
	3.88667	6.96733	3.11767	6.715	4.95067		3.14333			6.19533	4.61667			5.99333	10.471			3.654
	6.251	3.92733	7.39133	5.10333	9.70367		4.27633			6.757	3.20567			3.018	11.242			3.317
	5.507	3.04333	7.11033	4.21867	11.996		2.92			5.45767	2.71			5.64933	3.26233			4.24267
	3.526	3.10233	3.59167	10.4233	6.42133		2.81733			3.103	3.72833			5.362	3.78433			3.833
	9.43433	5.63133	4.34733	4.60933	3.38567		5.114			7.77867	3.05867			8.58533	2.79967			4.835
	2.677	3.35667	3.367	2.73	5.27733		5.27967			3.93133	3.88167			4.81567	4.58067			2.84133
	2.69367	2.70067	2.77367	6.814	6.83333		5.71133			4.44233				6.18933	6.41933			3.912
	2.73	4.964	5.149	7.273	7.66833		8.23033			10.6397				3.20633	4.184			3.38767
	7.99333	3.17233	2.71267	3.08933	2.97		2.819			4.375				8.94133	4.69433			5.119
	8.032	6.10533	12.8297	3.81433	2.83933		4.82133			9.33967				6.38667	11.699			3.50767
	4.787	2.74667	4.57767	3.127	3.19533		5.89767			8.97733				4.90133	4.41633			3.44433
	4.16833	3.07433	4.46367	4.32033	15.716		3.28267			3.29333				5.266	6.63667			3.56367
	3.05967	2.95067	3.01167	6.9	3.84433		3.58633			5.367				4.10533	3.70967			3.72667
	2.70633	4.28533	3.05	6.84067	2.71967		3.78567			8.62067				3.38267	3.646			5.97867
	5.87	2.78067	8.37967	4.18033	5.95567		2.88733			18.9293				5.033	7.89533			11.9207
	10.8917	2.977	2.81533	9.09367	8.25733		2.77033			6.75067				4.704	13.109			7.65433
	3.49767	3.35333	2.897	2.70533	8.072		3.61733			9.45333				3.345	5.04133			4.02367
	3.12333	3.071	11.512	5.277	4.01967		3.81133			3.22367				3.501	4.75433			4.76833
	3.635	9.467	4.15633	4.11833	2.754					3.73067				5.82033	3.887			3.14367
	5.945	2.672	6.305	3.53133	3.078					4.66867				3.74733	3.43833			2.68333
	4.103	3.42133	2.85067	2.886	2.827					8.67933				2.90133	3.14967			7.31167
	2.70133	3.96167	3.252	3.45633	4.32433					3.17733				2.787	8.33833			3.81533
	4.88067	4.05333	2.676	2.884	5.49267					5.82433				2.685	4.06067			4.13067
	4.178		3.221	7.345	9.55633					7.69533					3.825			11.2197
	3.28867		6.20533	7.01133	5.40133					7.35833					7.361			3.69567
	4.58733		4.76567	4.28033	3.048					2.98467					6.37933			3.62
	5.612		5.136	2.679	3.654					7.23967					2.858			2.91767
	4.229		3.14333	3.23167	7.81033					3.964					3.47433			3.527
	3.455		2.958	3.39833	2.69333					2.84633					10.279			3.05367
	4.69		3.66633	3.21933	8.66833					15.069					4.53367			2.68733
	2.81867		2.769	6.55633	4.34067					4.58					4.29833			3.41733
	2.753		7.57567	4.15767	7.64367					4.68767					2.84533			2.688
	4.308		3.55467	3.37633	4.12233					4.41733					3.03133			2.681
	5.09933		3.46533	2.75333	5.52267					4.74467					5.276			3.36067
	3.92933		4.66533							5.69767					5.288			3.16833
	5.15767		5.07767							7.96767					6.55333			2.981
	2.79233		2.94367							5.92733					2.72333			10.2873
	3.18967		2.78							16.97					6.70367
	3.40433									2.86333					5.68433
	8.08167									4.687					3.69267
	3.36967									3.47433					2.94633
	4.182									4.77467					4.021
	3.72633									5.78333					4.33
	3.09067									2.72733					2.88133
	3.90667									2.77967					7.27933
	4.28									2.92367					2.78233
	3.22167									2.79767					3.32033
	3.047									3.03533
	2.74533									5.18033
	3.213									5.07033
	2.80533									9.39567
	3.11467									2.99567
	2.72567									2.88067
	4.483									3.085
	4.014									4.31233
	3.34467									3.28033
	4.73467									2.71833
	2.73967
	3.194
	3.83833
	4.616
	3.15833
	3.363
	3.14533
	4.33233
	4.691
	3.01667
	3.02467
	3.30733
	3.06233
	3.087
	2.67867
Total RF length	542.325	362.644	479.817	589.335	620.473	357.717	398.319	244.616	331.283	650.477	329.278	340.257	362.321	403.064	575.374	242.594	298.607	437.373
# of Junction	61	39	56	69	62	25	44	30	41	71	40	39	35	36	59	29	27	41
# of RFs	134	85	100	96	96	58	80	47	57	119	68	55	54	85	109	55	46	99
# of Migrasomes	9	6	11	18	17	15	30	6	13	19	18	14	10	14	21	10	8	12
# of Migrasomes / 100 um RF	1.65952	1.65452	2.29254	3.05429	2.73985	4.19326	7.53165	2.45282	3.92414	2.92093	5.46651	4.11454	2.75998	3.47339	3.6498	4.12211	2.6791	2.74365
Average RF length	4.0472	4.2664	4.79817	6.1389	6.46326	6.16753	4.97899	5.2046	5.81198	5.4662	4.84232	6.18648	6.70965	4.74193	5.27866	4.41081	6.49146	4.41791
Cond.	BafA1
Cell #	1	2	3	4	5	6	7	8	9	10	11	12	13	14	15	16	17	18
	3.20467	14.297		6.334	3.09567	4.53733	4.645	5.173	5.148	3.47967	4.86133	4.24633	8.558	6.99933	3.24	3.76367	4.401	3.60133
	3.12533	3.5		3.00667	3.302	4.49067	3.675	4.393	2.83667	6.35033	4.074	3.09633	6.882	5.95533	4.56	4.92367	8.48233	3.921
	3.04633	5.05967		3.944	2.97167	7.733	2.75433	7.336	2.70333	3.85767	2.859	3.779	4.58933	3.13267	3.21367	2.988
	3.08433	2.93733		5.99533	4.873		3.34733	3.871	3.07067	4.61167	4.454	2.87133	3.41433	3.58333	3.57567	4.158
	2.98333	4.743		4.38067	3.21967		4.56667	2.77967	3.959	4.09733	2.744		2.91867	4.34467	2.74667	8.12667
	3.21933	3.10433		4.33733	3.571		2.83967	6.54267	4.58233	4.24867	4.43133		3.17433	3.052	2.67433	2.93667
	2.72033	4.82467		2.88	3.675		4.742	3.18867	5.058	7.506	3.00767		2.894	2.69533	3.00333	3.14467
	4.058	4.27533		5.03567	4.273		2.88867	3.707	4.16433	6.882	3.348		3.42767	9.77733	3.00333	4.22867
	3.67533	2.923		3.07433	6.17667		3.47433	3.86633	3.37933	5.68933	3.06967		2.732	4.94833	3.624	3.04667
	5.504	2.67733		2.88233			3.61133	4.941	3.953	3.47833			3.261	5.23133	2.77633	3.58367
	4.12733	2.67467		2.83833				6.387	5.874	3.57367			3.114	2.87467	2.897	4.60267
	4.03267	3.48867						3.42567	5.28367	4.04967			4.39567	5.303	3.32	3.24667
	3.69133	3.37367						3.21367		3.89267			2.667		2.68567	2.70267
	2.827	6.07267						4.11067		10.116			6.748		4.079	2.806
	3.014	4.609						2.96633		6.04767			2.95733		3.532	3.329
	2.75967	2.79633						8.38833		4.44567			4.44633		2.93667	3.27933
		3.43767						4.11533		3.10667			3.629		4.00133	3.98
		3.187						3.954		6.441			3.82533		4.448	3.98467
		3.71667						3.421		3.85733			3.324		3.64267	5.02833
		3.41133						3.72967		2.85233			3.88567		4.65667	3.22933
		3.944								3.87933			4.58933		4.373	3.25267
		6.09033								5.16267			2.99		2.812
		5.36733								2.699			5.085		3.23833
		3.01167											2.87733		2.87567
		6.02667											4.35867		3.176
													3.81967		3.55267
													2.82667
													3.555
Total RF length	55.073	109.549	0	44.7087	35.1577	16.761	36.5443	89.51	50.0123	110.325	32.849	13.993	110.945	57.8973	88.644	80.3417	12.8833	7.52233
# of Junction	3	9	0	7	2	0	3	5	5	14	2	1	9	4	13	9	0	0
# of RFs	16	25	0	11	9	3	10	20	12	23	9	4	28	12	26	21	2	2
# of Migrasomes	0	1	0	0	0	0	0	0	0	0	0	0	0	0	0	0	0	0
# of Migrasomes / 100 um RF	0	0.912831	0	0	0	0	0	0	0	0	0	0	0	0	0	0	0	0
Average RF length	3.44206	4.38197	0	4.06442	3.90641	5.587	3.65443	4.4755	4.16769	4.79672	3.64989	3.49825	3.96233	4.82478	3.40938	3.82579	6.44167	3.76117

## Sheet: Figure 6
Figure 6A											Figure 6B						Figure 6C
siCon_BSA-coated											Condition	LL	LR	UL	UR		Spliced XBP1	siCon-Veh	siCon-CQ	siITGA5 No.1-CQ	siITGA5 No.2-CQ	siTSPAN4 No.1-CQ	siTSPAN4 No.2-CQ	siCon-AS	siITGA5 No.1-AS	siITGA5 No.2-AS	siTSPAN4 No.1-AS	siTSPAN4 No.2-AS
Time (h)	Vehicle			CQ			AS				siCon-Veh	91.37	1.95667	4.72333	1.95		1	0.929192	9.02618	15.7193	30.3609	13.6054	27.1505	8.0469	11.8967	12.967	13.3781	6.42599
0	0.935625	1.04995	1.01442	1.05539	1.04229	0.902316	1.00031	1.05652	0.943173		siCon-CQ	62.9167	10.4567	5.61333	21.0133		2	1.03486	9.69822	16.8428	26.0441	14.4854	25.7598	9.11461	11.6173	13.6162	13.5341	8.01694
4	0.955681	1.17356	1.05517	1.17805	1.0543	0.976375	1.02778	1.00601	0.963435		siITGA5 No.1-CQ	40.3467	21.68	4.22	33.7533		3	1.03995	9.5566	15.4632	29.6653	13.9577	22.6914	8.67838	12.9999	11.986	13.6953	7.40453
8	1.03916	1.19241	1.1321	1.17841	1.15219	0.99087	0.998918	1.02924	1.04973		siITGA5 No.2-CQ	31.2367	21.3267	19.0867	28.35		avg	1.00133	9.427	16.0084	28.6901	14.0162	25.2006	8.6133	12.1713	12.8564	13.5358	7.28249
12	1.10134	1.21734	1.19583	1.25109	1.16866	0.99243	1.07519	1.01469	1.04086		siTSPAN4 No.1-CQ	31.0467	30.9633	3.74	34.4033		sem	0.036101	0.204539	0.423699	1.33816	0.255703	1.31725	0.309934	0.422085	0.47383	0.0915715	0.463302
16	1.29441	1.32621	1.224	1.19446	1.17319	1.07058	1.20312	1.0472	1.10656		siTSPAN4 No.2-CQ	30.6667	37.01	2.90333	29.42		ddCt value
20	1.18032	1.33364	1.33984	1.29265	1.23943	1.15068	1.13038	1.15737	1.10829		siCon-AS	56.5267	9.65333	9.44	24.38
24	1.19865	1.3651	1.34525	1.39265	1.33639	1.13959	1.17062	1.16394	1.21468		siITGA5 No.1-AS	25.6533	28.35	9.54	36.4567
28	1.34905	1.37922	1.36002	1.38949	1.35367	1.28826	1.33808	1.36163	1.24026		siITGA5 No.2-AS	37.9533	21.1233	2.55333	38.37
32	1.44264	1.60656	1.59567	1.6265	1.49182	1.34831	1.3986	1.35416	1.35741		siTSPAN4 No.1-AS	27.83	25.35	7.18	39.64
36	1.50637	1.73093	1.69985	1.74077	1.61806	1.51704	1.45286	1.39364	1.38154		siTSPAN4 No.2-AS	22.49	41.27	10.8933	25.3467
40	1.65823	1.82369	1.81987	1.81979	1.7472	1.64834	1.48398	1.38567	1.37269
44	1.70081	2.01998	1.86637	1.90464	1.86573	1.78476	1.42759	1.35953	1.32247
48	1.83637	2.15197	2.09812	1.88298	1.91706	1.80614	1.35625	1.35365	1.34669
52	1.99957	2.37586	2.17887	1.92003	1.95517	1.84083	1.31783	1.31304	1.31257
56	2.22754	2.55846	2.34263	1.93121	1.90677	1.87761	1.44269	1.39623	1.34579
60	2.34292	2.67499	2.56438	1.93141	1.92379	1.80403	1.41237	1.32522	1.31838
64	2.58376	2.8492	2.7176	1.84635	1.76568	1.76897	1.31523	1.36562	1.30179
68	2.79575	3.16434	2.99528	1.75712	1.75263	1.67942	1.32263	1.33753	1.27754
72	2.95665	3.36298	3.17143	1.68193	1.69221	1.58327	1.34709	1.3312	1.27134
76	3.13649	3.51488	3.35527	1.5733	1.58671	1.50389	1.26947	1.2914	1.27077
80	3.44844	3.80054	3.68507	1.51596	1.50661	1.43499	1.28802	1.34618	1.28701
siCon_FN-coated
Time (h)	Vehicle			CQ			AS
0	0.934859	1.12264	0.942499	1.04485	0.949729	1.00542	0.964724	1.04481	0.990465
4	1.03268	1.25795	1.01969	0.935981	0.992362	1.02225	0.989871	0.938171	1.17574
8	1.02139	1.17017	1.24627	1.237	1.28892	1.07844	0.979213	1.27429	1.32145
12	1.12909	1.62163	1.06193	1.04239	1.30897	1.13386	0.924423	1.07798	1.12121
16	1.17807	1.2733	1.63308	1.55487	1.37654	1.09497	1.14655	1.04504	1.24085
20	1.16796	1.29929	1.21522	1.38898	1.24135	1.1223	1.01936	1.10496	1.23874
24	1.37456	1.6066	1.19971	1.29356	1.20005	1.22771	1.12095	1.29975	1.23362
28	1.39606	1.44619	1.36058	1.56549	1.33348	1.34329	1.14107	1.23448	1.41336
32	1.62057	1.78339	1.63993	1.62446	1.65095	1.50335	1.37619	1.40588	1.59856
36	1.78741	2.00214	1.84205	1.80369	1.75806	1.6442	1.55239	1.42382	1.70837
40	1.92556	2.26814	1.90222	2.10775	1.91917	1.72643	1.49809	1.44049	1.57609
44	2.16396	2.38997	2.22057	2.17558	1.81054	1.96437	1.50328	1.44551	1.60479
48	2.13702	2.49814	2.28639	2.40929	2.09457	1.98528	1.44214	1.46963	1.51698
52	2.47477	2.70329	2.54597	2.48054	2.22951	2.15698	1.29658	1.38464	1.39757
56	2.77029	3.02651	2.8184	2.38939	2.16708	2.11004	1.36996	1.38856	1.4145
60	2.84883	3.19265	2.90441	2.46082	2.08687	2.13254	1.35455	1.38705	1.42264
64	3.08018	3.36819	3.25823	2.54343	2.11942	2.13765	1.41162	1.38243	1.42565
68	3.33043	3.68476	3.5121	2.38315	2.08152	2.05195	1.35023	1.36052	1.49192
72	3.60019	3.88327	3.75638	2.34811	2.00944	1.92563	1.28393	1.37703	1.45958
76	3.75511	4.09649	4.07219	2.22318	1.93005	1.88774	1.33598	1.34548	1.39497
80	4.13965	4.45776	4.37241	2.17227	1.92129	1.75967	1.32387	1.33766	1.35855
siITGA5 No.1_FN-coated
Time (h)	Vehicle			CQ			AS
0	0.991228	1.00303	1.00574	1.00897	0.986907	1.00412	0.97045	1.01086	1.01869
4	1.10385	1.09221	1.00201	1.0519	1.04589	1.15378	1.19195	1.08054	1.14276
8	1.12608	1.3083	1.08127	1.33158	1.04212	1.14362	1.3024	1.30335	1.20778
12	1.16639	1.17904	1.10397	1.20625	1.14055	1.27103	1.3633	1.28965	1.11012
16	1.16739	1.17853	1.1969	1.22268	1.0894	1.27547	1.26908	1.31719	1.11124
20	1.14534	1.14872	1.21018	1.20782	1.16439	1.34891	1.37593	1.31645	1.18903
24	1.38787	1.30456	1.3274	1.27742	1.27564	1.26077	1.36495	1.29897	1.21088
28	1.23564	1.36477	1.28224	1.43579	1.27335	1.43926	1.51072	1.52802	1.30296
32	1.38105	1.27902	1.38495	1.5666	1.47219	1.46804	1.54472	1.53474	1.45511
36	1.44596	1.38478	1.4345	1.69684	1.53324	1.59824	1.46917	1.52735	1.3565
40	1.60083	1.56418	1.55067	1.87028	1.75236	1.8179	1.50979	1.45802	1.43474
44	1.68365	1.66279	1.64378	1.9292	1.93239	1.87123	1.55207	1.566	1.42863
48	1.83312	1.80355	1.66797	1.88532	1.85041	1.92319	1.57067	1.56875	1.4577
52	1.87423	1.87545	1.75509	1.86453	1.87002	1.96434	1.58459	1.5315	1.4314
56	2.00778	1.936	1.93838	1.95435	1.93506	1.98369	1.64195	1.42912	1.45545
60	2.12096	2.13302	2.2009	1.97391	1.95617	2.01901	1.47389	1.5127	1.46851
64	2.26759	2.18277	2.2215	1.96968	1.89596	2.0367	1.48873	1.50591	1.28991
68	2.35568	2.35435	2.3351	1.99575	1.95328	2.04655	1.51055	1.4918	1.42061
72	2.45783	2.49656	2.41624	1.97982	1.93962	2.02485	1.52023	1.46106	1.42033
76	2.61865	2.53778	2.53828	1.98696	1.8992	1.97763	1.44798	1.47605	1.39619
80	2.7277	2.75743	2.85348	1.98959	1.88705	1.94911	1.47334	1.47227	1.30858
siITGA5 No.2_FN-coated
Time (h)	Vehicle			CQ			AS
0	0.960002	1.00417	1.03583	1.01492	1.05327	0.931816	1.04461	1.00619	0.949198
4	1.22216	1.08443	1.14123	1.12281	1.11617	1.03171	1.16562	1.17056	1.27177
8	1.15678	1.18961	1.19526	1.18408	1.14366	1.02855	1.19128	1.1649	1.12162
12	1.23554	1.16976	1.12578	1.2099	1.25337	1.05855	1.40679	1.29983	1.20697
16	1.14894	1.18102	1.18843	1.22253	1.29531	1.29993	1.30737	1.33868	1.17313
20	1.28771	1.11962	1.31943	1.27314	1.23379	1.28372	1.29061	1.26477	1.35565
24	1.30075	1.30178	1.31914	1.28864	1.28354	1.15133	1.33427	1.37633	1.35391
28	1.36631	1.29324	1.28704	1.23406	1.33652	1.2961	1.41772	1.31584	1.4169
32	1.35402	1.34497	1.41594	1.44407	1.39809	1.32618	1.43814	1.46997	1.42066
36	1.36223	1.41285	1.47039	1.52901	1.43593	1.38306	1.46943	1.43591	1.42553
40	1.4087	1.4547	1.53937	1.56362	1.57028	1.46907	1.47278	1.51959	1.44637
44	1.44447	1.67355	1.54712	1.5348	1.57618	1.49831	1.47073	1.486	1.4936
48	1.49011	1.55268	1.56997	1.53668	1.50628	1.49303	1.40631	1.46493	1.45043
52	1.55761	1.54475	1.62932	1.53806	1.50632	1.51916	1.41342	1.39992	1.45249
56	1.59162	1.58346	1.6801	1.50425	1.53086	1.40907	1.40072	1.43062	1.37248
60	1.67995	1.68721	1.76837	1.47094	1.49364	1.42716	1.34883	1.35106	1.3212
64	1.66513	1.72298	1.80934	1.43161	1.45673	1.39208	1.29029	1.30455	1.27114
68	1.6917	1.78626	1.85404	1.36823	1.39532	1.26716	1.2142	1.27393	1.21495
72	1.80499	1.91464	1.91368	1.31331	1.26726	1.17098	1.22891	1.21177	1.19216
76	1.85484	1.97254	2.00515	1.3097	1.22611	1.15896	1.20548	1.23454	1.16151
80	1.92208	1.92959	2.09959	1.24157	1.15937	1.09738	1.16673	1.18452	1.14761
siTSPAN4 No.1_FN-coated
Time (h)	Vehicle			CQ			AS
0	1.0966	0.988523	0.91488	1.00074	1.01796	0.981298	1.03854	0.971971	0.989492
4	1.0768	1.08509	0.968481	1.02669	1.23523	1.12316	0.96109	0.941353	1.01953
8	1.15935	1.15061	0.967825	1.08366	1.24406	1.03228	1.03052	1.08583	1.16705
12	1.20709	1.31259	0.967783	1.10414	1.13555	1.17668	1.1085	0.96578	1.07606
16	1.35749	1.2661	0.905727	1.12417	1.15087	1.18923	1.07364	0.933632	1.13775
20	1.13217	1.28931	1.06968	1.19133	1.16041	1.15236	1.0969	1.05858	1.12069
24	1.12397	1.31997	1.08891	1.16588	1.15514	1.12746	0.993434	1.04414	1.12767
28	1.27939	1.23845	1.12892	1.24954	1.28412	1.39022	1.18291	1.14275	1.12221
32	1.22898	1.32715	1.21685	1.53306	1.47113	1.35326	1.46322	1.31767	1.37525
36	1.26891	1.42317	1.2794	1.5048	1.60007	1.40383	1.35671	1.31034	1.38368
40	1.30213	1.48008	1.41628	1.68049	1.76735	1.62604	1.27398	1.21043	1.31398
44	1.44276	1.37872	1.4203	1.78453	1.87171	1.77018	1.34149	1.15973	1.27629
48	1.57033	1.67975	1.50876	1.84472	1.93015	1.93493	1.21716	1.13971	1.24728
52	1.55127	1.89521	1.72697	1.8656	2.0897	1.96712	1.17141	1.13464	1.20696
56	1.89051	1.94139	1.76613	2.03537	2.13423	1.94576	1.28769	0.997107	1.18913
60	2.04591	2.13423	1.99761	2.09	2.31932	2.176	1.19898	0.955082	1.22816
64	2.11439	2.25485	2.00463	2.17277	2.31878	2.22337	1.17125	1.14236	1.14411
68	2.30147	2.44095	2.22352	2.22047	2.38351	2.23827	1.18864	0.985958	1.17468
72	2.44378	2.65199	2.4717	2.18909	2.35594	2.25933	1.19	1.09012	1.19212
76	2.57598	2.76507	2.53997	2.23901	2.34213	2.18492	1.2127	1.05418	1.16336
80	2.73253	2.74728	2.66052	2.25871	2.2214	2.15741	1.23148	1.14797	1.08177
siTSPAN4 No.2_FN-coated
Time (h)	Vehicle			CQ			AS
0	1.04083	0.989622	0.969543	1.02962	1.0647	0.905682	0.947008	1.0234	1.02959
4	1.07985	1.01823	1.01269	1.13381	1.07205	1.02962	0.992738	0.922786	1.02252
8	1.31934	1.07688	1.0863	1.1953	1.17613	1.14951	0.979794	1.04124	1.22063
12	1.16408	1.00464	1.15517	1.23082	1.23847	1.15644	1.09434	1.09709	1.15963
16	1.24482	1.0979	1.10593	1.1663	1.31817	1.19108	1.1082	1.17786	1.17018
20	1.28178	1.21818	1.22046	1.38689	1.23317	1.18231	1.07118	1.10121	1.34524
24	1.28904	1.11494	1.28584	1.31845	1.35689	1.20404	1.1241	1.15954	1.3073
28	1.30616	1.19561	1.29251	1.26491	1.2813	1.12995	1.09072	1.08953	1.19358
32	1.36523	1.16681	1.2897	1.51643	1.41587	1.34	1.29432	1.26376	1.17188
36	1.30252	1.25877	1.40489	1.61704	1.58871	1.49649	1.25129	1.17419	1.24747
40	1.40938	1.32967	1.53868	1.87232	1.76351	1.64254	1.21013	1.18885	1.3025
44	1.42612	1.25591	1.41235	1.83841	1.89751	1.76472	1.15485	1.17693	1.28411
48	1.54007	1.51189	1.66933	1.94693	1.8878	1.79923	1.28729	1.04438	1.31863
52	1.56933	1.54208	1.81757	1.95964	1.90847	1.86377	1.1782	1.20806	1.27972
56	1.66112	1.75427	1.94437	2.0225	1.957	1.87454	1.25206	1.14579	1.30448
60	1.8773	1.84177	2.09117	1.96229	1.8883	1.80288	1.22766	1.22061	1.32923
64	2.05166	1.98758	2.18092	2.06131	1.93388	1.85038	1.21463	1.19555	1.31804
68	2.15836	2.25599	2.45319	2.03952	1.94429	1.91271	1.2571	1.20759	1.2622
72	2.32334	2.44556	2.55006	2.01035	1.87467	1.85137	1.22499	1.16027	1.29833
76	2.41898	2.62097	2.67115	1.96977	1.83183	1.80983	1.19684	1.2558	1.22511
80	2.80273	2.78862	2.87175	2.0087	1.78935	1.77532	1.2486	1.20464	1.30278

## Sheet: Figure S2
Figure S2B								Figure S2E
	STX17			SNAP29				siCon			siSTX17						siSNAP29
	siCon	siSTX17 No.1	siSTX17 No.2	siCon	siSNAP29 No.1	siSNAP29 No.2		Cell body			Cell body			Migrasome			Cell body			Migrasome
1	0.973571	0.413539	0.548185	1.03757	0.388805	0.338562		Distance::Distance!!R	Channel_1::mRF12-T1!!R	Channel_2::EGFP-T2!!R	Distance::Distance!!R	Channel_1::mRF12-T1!!R	Channel_2::EGFP-T2!!R	Distance::Distance!!R	Channel_1::mRF12-T1!!R	Channel_2::EGFP-T2!!R	Distance::Distance!!R	Channel_1::mRF12-T1!!R	Channel_2::EGFP-T2!!R	Distance::Distance!!R	Channel_1::mRF12-T1!!R	Channel_2::EGFP-T2!!R
2	1.07009	0.539874	0.581346	1.00893	0.354545	0.303082		µm			µm			µm			µm			µm
3	0.959865	0.396554	0.53635	0.955256	0.342457	0.312889		0	5039	11798	0	5670	16085	0	0	72	0	2416	4516	0	432	77
avg	1.00118	0.449989	0.555293	1.00059	0.361936	0.318178		0.0783684	6439	14046	0.0782103	5641	10092	0.0780606	0	56	0.078175	3824	6823	0.0782297	102	64
sem	0.0346854	0.045209	0.0134668	0.024126	0.0138802	0.0105781		0.156737	7488	11868	0.156421	6181	14527	0.156121	152	69	0.15635	3824	6823	0.156459	213	74
ddCt value								0.235105	5849	12767	0.234631	6306	12240	0.234182	516	79	0.234525	1381	4260	0.234689	55	68
								0.313474	6832	13734	0.312841	5519	11287	0.312242	0	74	0.3127	2032	3483	0.312919	12	62
Figure S2D								0.391842	4636	11967	0.391052	4491	13445	0.390303	92	64	0.390875	2649	4987	0.391149	141	344
	STX17			SNAP29				0.47021	6174	10650	0.469262	5870	15081	0.468364	92	64	0.46905	2649	4987	0.469378	259	42
	siCon	siSTX17 No.1	siSTX17 No.2	siCon	siSNAP29 No.1	siSNAP29 No.2		0.548579	5706	14112	0.547472	6844	18437	0.546424	0	95	0.547225	2931	5651	0.547608	277	70
1	0.860278	0.450013	0.319363	1.0227	0.397235	0.237416		0.626947	7344	21739	0.625683	10351	12325	0.624485	0	133	0.6254	2160	5913	0.625838	1	56
2	1.12625	0.236772	0.257059	0.988649	0.490094	0.244876		0.705315	7314	11994	0.703893	5935	15037	0.702545	0	52	0.703575	2160	5913	0.704068	158	41
3	1.03211	0.24506	0.309776	0.989026	0.394059	0.240861		0.783684	3979	20231	0.782103	6891	19986	0.780606	0	97	0.78175	1503	4130	0.782297	237	56
avg	1.00621	0.310615	0.2954	1.00013	0.427129	0.241051		0.862052	7409	11751	0.860314	8794	10706	0.858666	267	106	0.859925	4223	3169	0.860527	0	68
sem	0.0778632	0.06974	0.019369	0.0112895	0.0314956	0.0021556		0.940421	6717	18040	0.938524	8233	17434	0.936727	62	73	0.9381	1981	6484	0.938757	368	70
ddCt value								1.01879	7344	16372	1.01673	6924	14081	1.01479	84	75	1.01628	2125	4311	1.01699	6	72
								1.09716	7851	17899	1.09494	7494	12127	1.09285	0	57	1.09445	2348	4798	1.09522	330	57
								1.17553	6033	18998	1.17316	7174	12503	1.17091	211	125	1.17263	2366	3308	1.17345	3	68
								1.25389	4226	21249	1.25137	6234	17222	1.24897	13	237	1.2508	2366	3308	1.25168	345	74
								1.33226	6371	15927	1.32958	7614	10157	1.32703	143	76	1.32898	705	2521	1.32991	3	90
								1.41063	6058	16973	1.40779	7598	11589	1.40509	143	76	1.40715	2201	8283	1.40814	627	91
								1.489	7801	11849	1.486	10619	17946	1.48315	887	616	1.48533	2201	8283	1.48636	26	54
								1.56737	9305	11714	1.56421	7154	14214	1.56121	98	80	1.5635	3883	3967	1.56459	0	66
								1.64574	4622	11261	1.64242	11419	18392	1.63927	0	871	1.64168	2184	3896	1.64282	332	58
								1.7241	8019	14956	1.72063	10960	16912	1.71733	42	58	1.71985	1938	4655	1.72105	585	52
								1.80247	5315	18238	1.79884	12044	14428	1.79539	1	58	1.79803	1938	4655	1.79928	38	50
								1.88084	6508	20360	1.87705	12846	16138	1.87345	191	84	1.8762	2289	4194	1.87751	50	54
								1.95921	6855	22740	1.95526	13094	15259	1.95151	556	223	1.95438	3134	6333	1.95574	105	174
								2.03758	5767	11258	2.03347	10495	18158	2.02958	23	587	2.03255	3134	6333	2.03397	5	399
								2.11595	6949	18543	2.11168	12775	13544	2.10764	236	374	2.11073	2373	5355	2.1122	10	67
								2.19431	5500	16020	2.18989	15619	15033	2.1857	362	75	2.1889	2066	6025	2.19043	0	59
								2.27268	5453	18133	2.2681	11235	16801	2.26376	0	122	2.26708	2753	4292	2.26866	640	41
								2.35105	5918	14539	2.34631	12470	19807	2.34182	0	122	2.34525	2567	3602	2.34689	0	95
								2.42942	7359	17435	2.42452	14261	17939	2.41988	91	230	2.42343	3123	6901	2.42512	212	62
								2.50779	5950	16123	2.50273	12929	16564	2.49794	202	86	2.5016	2229	4914	2.50335	74	68
								2.58616	7309	13271	2.58094	15077	22987	2.576	280	80	2.57978	2229	4914	2.58158	248	59
								2.66452	5173	11562	2.65915	11771	24071	2.65406	31	339	2.65795	2415	4332	2.65981	446	864
								2.74289	5173	11562	2.73736	12877	18396	2.73212	1018	845	2.73613	2236	3994	2.73804	19	64
								2.82126	5729	19144	2.81557	11315	16576	2.81018	1022	463	2.8143	3966	4651	2.81627	558	68
								2.89963	7198	11904	2.89378	8395	13579	2.88824	843	2704	2.89248	2450	4044	2.8945	270	75
								2.978	7072	18707	2.97199	8537	10365	2.9663	757	3097	2.97065	3310	3678	2.97273	73	594
								3.05637	7176	14996	3.0502	6337	10024	3.04436	1389	4305	3.04883	4129	6610	3.05096	60	67
								3.13474	4600	17695	3.12841	6907	7601	3.12242	892	2473	3.127	4129	6610	3.12919	76	63
								3.2131	6041	22400	3.20662	4413	11538	3.20048	572	4294	3.20518	2328	9593	3.20742	518	60
								3.29147	8929	22998	3.28483	4515	11585	3.27854	1836	6083	3.28335	3643	8519	3.28565	12	67
								3.36984	8929	22998	3.36304	5218	9841	3.35661	832	3394	3.36153	3643	8519	3.36388	69	62
								3.44821	13252	18594	3.44125	6343	14980	3.43467	1403	6212	3.4397	6984	6636	3.44211	556	402
								3.52658	12306	30559	3.51947	5209	11547	3.51273	2311	3696	3.51788	6190	6217	3.52034	17	68
								3.60495	16337	24506	3.59768	3741	12163	3.59079	1544	4724	3.59605	5675	6948	3.59857	35	49
								3.68331	18307	32367	3.67589	5730	11752	3.66885	2634	3960	3.67423	6341	12616	3.6768	50	73
								3.76168	21097	28037	3.7541	6191	15960	3.74691	2732	5649	3.7524	4150	3528	3.75503	626	63
								3.84005	22070	25216	3.83231	7949	14715	3.82497	1742	5338	3.83058	3922	7269	3.83326	7	57
								3.91842	20424	21894	3.91052	6553	14171	3.90303	1467	6470	3.90875	3922	7269	3.91149	418	55
								3.99679	20424	21894	3.98873	7471	15098	3.98109	2324	3778	3.98693	4173	13348	3.98972	74	282
								4.07516	23126	27815	4.06694	7088	17379	4.05915	1836	5643	4.0651	3754	8212	4.06795	30	341
								4.15352	20922	24585	4.14515	5204	9650	4.13721	815	11738	4.14328	3120	9234	4.14618	295	90
								4.23189	21026	24437	4.22336	6602	16778	4.21527	508	2752	4.22145	2343	5256	4.22441	274	72
								4.31026	28836	31567	4.30157	6324	17194	4.29333	1750	6407	4.29963	4102	8425	4.30264	164	411
								4.38863	35189	29480	4.37978	6410	12440	4.37139	633	3279	4.3778	2810	6535	4.38086	0	125
								4.467	34688	30424	4.45799	7369	16491	4.44945	1540	7350	4.45598	2810	6535	4.45909	69	61
								4.54537	34208	21415	4.5362	8224	12564	4.52751	2199	3510	4.53415	4495	5975	4.53732	3	67
								4.62373	34208	21415	4.61441	5893	15381	4.60557	831	5300	4.61233	5458	8029	4.61555	25	104
								4.7021	33182	27338	4.69262	6731	14618	4.68364	1127	2830	4.6905	3465	6345	4.69378	0	69
								4.78047	21450	19070	4.77083	7802	19375	4.7617	973	7786	4.76868	4940	9418	4.77201	178	86
								4.85884	16337	24190	4.84904	5734	17183	4.83976	1077	5772	4.84685	4539	6849	4.85024	7	544
								4.93721	13771	19504	4.92725	10908	19429	4.91782	687	3142	4.92503	3928	9382	4.92847	986	652
								5.01558	9124	23069	5.00546	8994	16374	4.99588	469	972	5.0032	6685	10013	5.0067	252	234
								5.09394	18213	20189	5.08367	8948	16001	5.07394	0	3380	5.08138	3374	8888	5.08493	347	339
								5.17231	18213	20189	5.16188	9316	18617	5.152	409	2435	5.15955	5023	7624	5.16316	692	1878
								5.25068	14958	21428	5.24009	10177	15539	5.23006	198	2631	5.23773	5023	7624	5.24139	2296	4185
								5.32905	13662	18852	5.3183	6736	18960	5.30812	211	1749	5.3159	5317	3405	5.31962	4359	6520
								5.40742	15007	23604	5.39651	8010	19887	5.38618	205	639	5.39408	7086	8485	5.39785	6294	15342
								5.48579	19754	27442	5.47472	6924	18292	5.46424	683	67	5.47225	7370	4156	5.47608	9292	13126
								5.56415	23110	21887	5.55293	10373	16086	5.5423	0	343	5.55043	10821	11408	5.55431	16525	25433
								5.64252	18523	20276	5.63114	9469	10659	5.62036	231	100	5.6286	13216	8247	5.63254	15831	31634
								5.72089	21659	19892	5.70935	10041	16728	5.69842	62	152	5.70678	17360	9692	5.71077	24385	35638
								5.79926	21659	19892	5.78757	5853	14519	5.77648	89	84	5.78495	17360	9692	5.789	23894	37891
								5.87763	21509	23686	5.86578	9903	12104	5.85454	368	827	5.86313	18617	12644	5.86723	28806	35176
								5.956	36845	27360	5.94399	9278	14155	5.9326	14	473	5.9413	11363	11299	5.94546	28806	35176
								6.03437	26205	20410	6.0222	7011	14849	6.01067	0	460	6.01948	9278	10424	6.02369	22806	47775
								6.11273	32237	27282	6.10041	7607	13556	6.08873	0	460	6.09765	8641	10637	6.10192	23151	44370
								6.1911	23512	23603	6.17862	7208	17420	6.16679	0	63	6.17583	8003	10189	6.18015	27333	50346
								6.26947	21603	16892	6.25683	6889	9558	6.24485	848	76	6.254	6025	7791	6.25838	27086	39713
								6.34784	10894	13934	6.33504	8813	16878	6.32291	731	61	6.33218	6369	10466	6.33661	28120	51733
								6.42621	10894	13934	6.41325	7440	16515	6.40097	714	78	6.41035	6301	11238	6.41484	26059	38849
								6.50458	9667	22311	6.49146	9330	10694	6.47903	782	735	6.48853	5440	4789	6.49307	21882	51428
								6.58294	7740	16010	6.56967	11000	11849	6.55709	295	91	6.5667	7839	5462	6.5713	27462	49390
								6.66131	8425	21180	6.64788	10954	16348	6.63515	627	592	6.64488	5667	8767	6.64953	29781	51697
								6.73968	9528	9533	6.72609	10018	16716	6.71321	0	75	6.72305	3564	9527	6.72776	29011	49631
								6.81805	13212	10755	6.8043	9260	11524	6.79127	453	74	6.80123	7197	4833	6.80599	26679	60859
								6.89642	11682	19475	6.88251	7111	14169	6.86933	0	365	6.8794	4531	12054	6.88422	36826	60866
								6.97479	9607	15567	6.96072	10041	16872	6.94739	0	301	6.95758	4855	5925	6.96245	30347	50502
								7.05315	11337	16582	7.03893	8208	16058	7.02545	414	79	7.03575	4799	5088	7.04068	31508	44690
								7.13152	16865	13745	7.11714	10476	22605	7.10351	9	79	7.11393	4799	5088	7.11891	30148	51893
								7.20989	14401	14982	7.19535	8985	14753	7.18157	0	79	7.1921	6677	8968	7.19714	22028	52475
								7.28826	17684	18238	7.27356	9148	18289	7.25963	140	501	7.27028	8463	7152	7.27536	30394	47907
								7.36663	14543	20142	7.35177	9087	16102	7.3377	266	66	7.34845	7554	8572	7.35359	24975	46772
								7.445	19053	11199	7.42998	5719	14393	7.41576	611	97	7.42663	4976	7863	7.43182	24946	55364
								7.52336	17446	21141	7.50819	10695	15901	7.49382	0	1139	7.5048	6299	9094	7.51005	19606	38649
								7.60173	21002	17302	7.5864	6206	18657	7.57188	189	78	7.58298	10895	11757	7.58828	18833	37796
								7.6801	22044	17039	7.66461	8655	13107	7.64994	106	463	7.66115	8223	11526	7.66651	19166	33332
								7.75847	28772	28092	7.74282	10873	15625	7.728	48	65	7.73933	13164	9934	7.74474	14533	24964
								7.83684	25863	17473	7.82103	11215	13169	7.80606	149	99	7.8175	12384	15880	7.82297	10839	17003
								7.91521	24610	27572	7.89924	13433	16451	7.88412	286	145	7.89568	10800	7454	7.9012	5799	17601
								7.99357	29155	31286	7.97745	14014	13335	7.96218	383	59	7.97385	8916	7698	7.97943	9686	10044
								8.07194	27033	33013	8.05567	11389	22061	8.04024	0	84	8.05203	8571	10651	8.05766	3385	6448
								8.15031	31703	28266	8.13388	11829	14148	8.1183	21	100	8.1302	11185	7371	8.13589	1366	4620
								8.22868	25678	29635	8.21209	11864	18047	8.19636	79	198	8.20838	10133	10627	8.21412	1269	2116
								8.30705	36760	30934	8.2903	10652	10046	8.27442	5	58	8.28655	7621	14109	8.29235	444	3424
								8.38542	24576	19437	8.36851	9852	17630	8.35248	539	68	8.36473	9431	10719	8.37058	42	727
								8.46378	24952	32130	8.44672	10403	15379	8.43054	35	63	8.4429	12622	7371	8.44881	155	951
								8.54215	20271	19578	8.52493	11604	16974	8.5086	263	111	8.52108	8154	9010	8.52704	59	145
								8.62052	17237	21887	8.60314	9765	20912	8.58666	0	62	8.59925	6475	9348	8.60527	435	510
								8.69889	16048	17151	8.68135	9242	13780	8.66473	0	69	8.67743	8126	7721	8.6835	697	64
								8.77726	11273	25668	8.75956	15371	18222	8.74279	92	71	8.7556	8414	13335	8.76173	1009	311
								8.85563	10601	17502	8.83777	13253	16927	8.82085	92	71	8.83378	16062	13961	8.83996	67	1177
								8.934	15046	14146	8.91598	14196	23308	8.89891	142	84	8.91195	11561	16633	8.91819	298	84
								9.01236	13637	16411	8.99419	16677	16998	8.97697	294	1218	8.99013	11836	12685	8.99642	573	49
								9.09073	14562	20007	9.0724	14397	22048	9.05503	614	67	9.0683	9549	12773	9.07465	993	78
								9.1691	15363	12132	9.15061	16386	30230	9.13309	114	69	9.14648	8420	7815	9.15288	21	69
								9.24747	14880	20638	9.22882	16133	25326	9.21115	329	63	9.22465	5477	8162	9.23111	18	75
								9.32584	14937	17050	9.30703	14925	24171	9.28921	251	554	9.30283	5711	9093	9.30934	0	58
								9.40421	14937	17050	9.38524	20709	23551	9.36727	814	95	9.381	6196	7465	9.38757	137	78
								9.48257	14338	16379	9.46345	18241	18331	9.44533	530	94	9.45918	7033	9162	9.4658	6	66
								9.56094	11961	13404	9.54166	20196	16731	9.52339	563	878	9.53735	5158	9584	9.54403	91	68
								9.63931	16788	18368	9.61987	15682	11341	9.60145	0	73	9.61553	6548	7088	9.62226	327	68
								9.71768	12212	15147	9.69808	11559	13778	9.67951	0	84	9.6937	7561	6991	9.70049	78	51
								9.79605	7354	12193	9.77629	11164	18872	9.75757	0	84	9.77188	7791	8852	9.77872	139	62
								9.87442	12089	19161	9.8545	9637	19353	9.83563	0	69	9.85005	7076	8675	9.85695	12	277
								9.95278	9468	16134	9.93271	11511	17980	9.91369	433	59	9.92823	5511	6348	9.93518	84	75
								10.0312	12447	19459	10.0109	12103	17839	9.99176	21	66	10.0064	5256	12694	10.0134	369	64
								10.1095	10288	11067	10.0891	10201	21584	10.0698	0	66	10.0846	9316	8713	10.0916	67	58
								10.1879	9539	16541	10.1673	11332	14713	10.1479	619	887	10.1628	8196	5930	10.1699	18	135
								10.2663	8537	24520	10.2456	11475	21911	10.2259	0	78	10.2409	5686	8593	10.2481	469	68
								10.3446	10466	19361	10.3238	14098	19611	10.304	275	56	10.3191	7344	8452	10.3263	41	58
								10.423	13392	25386	10.402	11805	23008	10.3821	0	61	10.3973	6605	10306	10.4046	15	122
								10.5014	13980	25995	10.4802	16308	20211	10.4601	275	249	10.4755	8108	6034	10.4828	0	70
								10.5797	10503	20961	10.5584	14858	27639	10.5382	129	67	10.5536	8798	9947	10.561	19	59
								10.6581	8194	16974	10.6366	13061	15525	10.6162	315	56	10.6318	12081	9564	10.6392	473	60
								10.7365	9304	20681	10.7148	13952	19088	10.6943	315	56	10.71	9198	10568	10.7175	543	63
								10.8148	9003	27626	10.793	13829	21318	10.7724	212	50	10.7882	11047	9964	10.7957	0	81
								10.8932	9043	17714	10.8712	12435	18444	10.8504	140	65	10.8663	18048	14626	10.8739	12	78
								10.9716	11350	14159	10.9494	12789	19943	10.9285	0	75	10.9445	23714	14498	10.9522	247	119
								11.0499	12428	13922	11.0277	12377	17012	11.0065	0	51	11.0227	33423	19074	11.0304	18	63
								11.1283	9699	17866	11.1059	11364	13036	11.0846	0	88	11.1009	44994	26732	11.1086	8	72
								11.2067	11684	12039	11.1841	14744	14326	11.1627	105	63	11.179	42788	20183	11.1869	211	821
								11.285	8991	16967	11.2623	11718	15862	11.2407	80	59	11.2572	53332	25867	11.2651	717	57
								11.3634	7573	19210	11.3405	12449	15341	11.3188	265	82	11.3354	54918	16201	11.3433	289	61
								11.4418	10615	11099	11.4187	12879	23691	11.3968	279	330	11.4136	46641	24240	11.4215	83	63
								11.5202	7580	19864	11.4969	11423	19996	11.4749	488	379	11.4917	32896	17022	11.4998	581	886
								11.5985	10238	16897	11.5751	15739	17581	11.553	435	66	11.5699	26461	10805	11.578	1428	1034
								11.6769	7221	17695	11.6533	15721	16449	11.631	435	66	11.6481	21273	18562	11.6562	772	1961
								11.7553	8821	20885	11.7316	13882	18327	11.7091	0	68	11.7263	28720	10964	11.7345	676	2068
								11.8336	8821	20885	11.8098	13967	22707	11.7871	385	53	11.8044	31902	19943	11.8127	201	1172
								11.912	9538	13018	11.888	13218	18710	11.8652	408	73	11.8826	33181	16279	11.8909	1306	650
								11.9904	7884	14846	11.9662	14055	21071	11.9433	314	91	11.9608	39452	23768	11.9691	1088	1216
								12.0687	9050	17076	12.0444	11365	17066	12.0213	0	525	12.039	38826	24205	12.0474	689	1409
								12.1471	14796	16431	12.1226	14780	22472	12.0994	87	72	12.1171	27313	19451	12.1256	907	458
								12.2255	16453	18978	12.2008	16268	20751	12.1775	289	69	12.1953	21733	18073	12.2038	229	1533
								12.3038	14284	15395	12.279	12947	25509	12.2555	338	53	12.2735	18582	14612	12.2821	238	1426
								12.3822	17532	22068	12.3572	17624	22240	12.3336	12	168	12.3517	15305	9477	12.3603	36	1624
								12.4606	17532	22068	12.4354	13627	20400	12.4116	0	50	12.4298	11454	16174	12.4385	1313	557
								12.5389	14319	17314	12.5137	19223	20419	12.4897	0	50	12.508	11357	8856	12.5168	274	1411
								12.6173	12413	21290	12.5919	14102	13741	12.5678	0	799	12.5862	12768	10858	12.595	765	2274
								12.6957	9215	18527	12.6701	13084	24347	12.6458	0	126	12.6644	10547	10255	12.6732	609	3839
								12.774	12284	18361	12.7483	19630	24996	12.7239	346	965	12.7425	6148	10065	12.7514	1535	1671
								12.8524	14039	16541	12.8265	17727	22389	12.8019	0	83	12.8207	8410	10137	12.8297	988	1765
								12.9308	13130	12074	12.9047	16748	20911	12.88	662	384	12.8989	9964	9062	12.9079	709	257
								13.0092	13757	13232	12.9829	20496	32263	12.9581	175	67	12.9771	8619	11597	12.9861	600	1343
								13.0875	13757	13232	13.0611	23233	30183	13.0361	67	81	13.0552	9320	11521	13.0644	416	1374
								13.1659	11985	13098	13.1393	20448	27307	13.1142	309	79	13.1334	7722	12178	13.1426	115	793
											13.2175	21782	27574	13.1922	356	215	13.2116	9220	11768	13.2208	320	661
											13.2958	15603	27839	13.2703	163	101	13.2898	10932	10059	13.2991	949	1415
											13.374	16605	19916	13.3484	307	85	13.3679	12133	17766	13.3773	820	1143
											13.4522	15933	21346	13.4264	307	85	13.4461	13143	12488	13.4555	38	1388
											13.5304	12339	16465	13.5045	0	78	13.5243	16063	12170	13.5337	4	51
											13.6086	12509	19352	13.5825	363	76	13.6025	18181	28150	13.612	62	878
											13.6868	12322	18911	13.6606	0	49	13.6806	23823	19875	13.6902	709	551
											13.765	9603	18081	13.7387	697	48	13.7588	36042	21085	13.7684	748	99
											13.8432	13132	13400	13.8167	0	82	13.837	26971	30757	13.8467	639	694
											13.9214	13938	20042	13.8948	0	53	13.9152	29515	18363	13.9249	473	101
											13.9997	13938	20042	13.9728	165	65	13.9933	34325	23059	14.0031	674	1889
											14.0779	13319	16146	14.0509	155	68	14.0715	34671	22699	14.0814	1153	5067
											14.1561	11683	11672	14.129	373	78	14.1497	31780	17322	14.1596	1977	5306
											14.2343	14356	20381	14.207	0	87	14.2279	34372	20196	14.2378	2388	6211
											14.3125	11870	23645	14.2851	0	49	14.306	29260	20135	14.316	2808	2527
											14.3907	15278	20521	14.3631	0	49	14.3842	26661	21728	14.3943	914	6861
											14.4689	17773	19489	14.4412	561	55	14.4624	30033	21391	14.4725	1531	2536
											14.5471	10856	23125	14.5193	432	81	14.5406	35432	14359	14.5507	607	2077
											14.6253	12892	14009	14.5973	302	66	14.6187	37604	19636	14.629	891	3232
											14.7035	14816	14430	14.6754	0	81	14.6969	36276	17910	14.7072	953	1782
											14.7818	15049	17482	14.7535	375	91	14.7751	38704	17285	14.7854	1184	792
											14.86	11761	23363	14.8315	376	378	14.8533	35907	15328	14.8636	547	1465
											14.9382	10255	14016	14.9096	0	61	14.9314	31296	18135	14.9419	305	507
											15.0164	12421	20322	14.9876	0	280	15.0096	34683	13116	15.0201	555	840
											15.0946	11898	14674	15.0657	157	85	15.0878	27918	18065	15.0983	814	932
											15.1728	9974	17217	15.1438	212	52	15.166	24705	17626	15.1766	524	1000
											15.251	11431	25149	15.2218	0	98	15.2441	21666	17946	15.2548	160	666
											15.3292	14048	16299	15.2999	61	52	15.3223	27305	11344	15.333	787	330
											15.4074	16510	21883	15.3779	0	96	15.4005	24204	24212	15.4113	564	4265
											15.4856	9741	16592	15.456	18	57	15.4787	33420	29443	15.4895	4562	4715
											15.5639	12158	16150	15.5341	3	1328	15.5568	30128	16598	15.5677	5640	9076
											15.6421	12923	19351	15.6121	232	69	15.635	39005	21258	15.6459	11134	10158
											15.7203	11955	17821	15.6902	154	62	15.7132	41178	18975	15.7242	12693	20289
											15.7985	15467	17272	15.7682	0	78	15.7914	37481	15458	15.8024	17616	30469
											15.8767	10451	19306	15.8463	26	69	15.8695	29197	24178	15.8806	18728	37996
											15.9549	11466	15929	15.9244	0	73	15.9477	37026	25943	15.9589	21109	39531
											16.0331	13775	20010	16.0024	0	639	16.0259	37126	26243	16.0371	19938	28862
											16.1113	12195	13990	16.0805	0	295	16.1041	39908	31469	16.1153	24867	43661
											16.1895	10981	22112	16.1585	386	183	16.1822	42413	27501	16.1936	22545	38402
											16.2678	15477	24842	16.2366	0	74	16.2604	42271	22562	16.2718	28574	44937
											16.346	15659	19829	16.3147	112	272	16.3386	35024	27837	16.35	27343	47068
											16.4242	17238	19315	16.3927	492	60	16.4168	24143	25940	16.4282	27872	44256
											16.5024	14019	19078	16.4708	366	75	16.4949	25654	20343	16.5065	23577	40172
											16.5806	14488	24438	16.5488	0	312	16.5731	22116	23712	16.5847	31583	43473
											16.6588	15804	29370	16.6269	148	74	16.6513	20381	24276	16.6629	27376	44392
											16.737	17278	43921	16.705	0	243	16.7295	15822	17425	16.7412	25569	53807
											16.8152	20948	31240	16.783	189	1604	16.8076	9521	15560	16.8194	23353	48869
											16.8934	18745	32184	16.8611	0	72	16.8858	15788	11116	16.8976	19984	38412
											16.9716	19208	28591	16.9391	0	59	16.964	9923	15811	16.9759	20992	40806
											17.0499	21062	33273	17.0172	0	68	17.0422	13079	12341	17.0541	19871	45873
											17.1281	20886	24886	17.0953	0	64	17.1203	10465	9227	17.1323	18906	31850
											17.2063	17764	20759	17.1733	0	64	17.1985	8860	11986	17.2105	14870	41978
											17.2845	18268	14968	17.2514	130	447	17.2767	14272	13873	17.2888	13673	37555
											17.3627	20196	22055	17.3295	0	75	17.3549	8481	14549	17.367	14674	26811
											17.4409	18781	22116	17.4075	73	269	17.433	10646	12680	17.4452	8295	18071
											17.5191	14843	19960	17.4856	270	73	17.5112	12439	9601	17.5235	5194	22770
											17.5973	12646	16157	17.5636	171	92	17.5894	10996	10736	17.6017	6626	24536
											17.6755	11331	22563	17.6417	0	386	17.6676	12280	11717	17.6799	6626	24536
											17.7537	12301	18212	17.7198	0	583	17.7457	16799	13343	17.7581	2604	6316
											17.832	11631	22328	17.7978	0	385	17.8239	16729	18332	17.8364	1565	3410
											17.9102	14281	13633	17.8759	0	66	17.9021	26470	9975	17.9146	1020	1687
											17.9884	8971	21422	17.9539	0	57	17.9803	23194	21425	17.9928	617	520
											18.0666	9586	15215	18.032	124	59	18.0584	28620	18619	18.0711	1039	2912
											18.1448	12677	15790	18.1101	124	59	18.1366	25580	12307	18.1493	3	1681
											18.223	8522	18748	18.1881	0	57	18.2148	27067	17123	18.2275	616	1459
											18.3012	10044	13499	18.2662	565	80	18.293	23898	13118	18.3058	421	2020
											18.3794	10415	13752	18.3442	297	57	18.3711	14334	10957	18.384	736	3327
											18.4576	11550	11602	18.4223	395	80	18.4493	18078	11002	18.4622	19	2367
											18.5359	9220	18135	18.5004	4	528	18.5275	12436	10898	18.5404	1026	3010
											18.6141	10545	14390	18.5784	76	607	18.6057	13667	10323	18.6187	549	2353
											18.6923	12029	19731	18.6565	285	48	18.6838	16585	16703	18.6969	319	2238
											18.7705	10055	14359	18.7345	408	1282	18.762	15903	15060	18.7751	180	1767
											18.8487	10257	11021	18.8126	0	65	18.8402	15788	17033	18.8534	809	286
											18.9269	13137	13779	18.8907	283	55	18.9184	20475	11063	18.9316	571	1407
											19.0051	7121	9099	18.9687	193	860	18.9965	18353	18407	19.0098	442	1230
											19.0833	9848	23840	19.0468	1	86	19.0747	19715	11521	19.0881	532	1128
											19.1615	11889	16347	19.1248	1684	63	19.1529	21007	16522	19.1663	830	1241
											19.2397	11025	11991	19.2029	46	69	19.2311	19358	16059	19.2445	672	1075
											19.318	14147	22131	19.281	81	84	19.3092	18474	17416	19.3227	154	981
											19.3962	13156	16717	19.359	143	544	19.3874	16186	8804	19.401	18	2292
											19.4744	12433	18602	19.4371	47	65	19.4656	16238	14357	19.4792	1134	411
											19.5526	10082	15891	19.5151	57	69	19.5438	16108	13147	19.5574	690	1168
											19.6308	9798	20839	19.5932	213	64	19.6219	11926	9201	19.6357	769	510
											19.709	11342	18828	19.6713	196	64	19.7001	12031	15341	19.7139	337	1451
											19.7872	8974	19272	19.7493	0	68	19.7783	11550	15822	19.7921	215	1435
														19.8274	83	65	19.8565	13048	9650	19.8704	532	709
														19.9054	366	58	19.9346	13432	13383	19.9486	332	1063
														19.9835	22	469	20.0128	14838	7886	20.0268	620	1929
														20.0616	30	50	20.091	8127	13794	20.105	6	666
														20.1396	220	64	20.1692	5909	6302	20.1833	208	1332
														20.2177	582	52	20.2473	10458	11007	20.2615	439	1135
														20.2958	115	500	20.3255	9561	9793	20.3397	40	788
														20.3738	627	72	20.4037	8785	12437	20.418	449	1480
														20.4519	136	79	20.4819	7839	17396	20.4962	249	2047
														20.5299	708	113	20.56	11950	9234	20.5744	540	3161
														20.608	1246	1276	20.6382	9598	9926	20.6526	353	1251
														20.6861	1070	311	20.7164	15712	15073	20.7309	1261	117
														20.7641	458	429	20.7946	15638	22472	20.8091	928	685
														20.8422	458	429	20.8727	28339	19133	20.8873	762	2490
														20.9202	1904	1301	20.9509	19795	25583	20.9656	151	292
														20.9983	424	1429	21.0291	20262	25772	21.0438	198	1548
														21.0764	1819	2583	21.1073	20509	20241	21.122	125	267
														21.1544	1027	2736	21.1854	18413	20506	21.2003	328	1502
														21.2325	731	4201	21.2636	15971	14716	21.2785	518	221
														21.3105	2062	2938	21.3418	17319	14156	21.3567	615	1217
														21.3886	2981	3284	21.42	12574	10048	21.4349	82	644
														21.4667	657	4892	21.4981	15537	15929	21.5132	240	88
														21.5447	2532	1967	21.5763	15775	12206	21.5914	121	202
														21.6228	1896	5651	21.6545	20558	7726	21.6696	106	384
														21.7008	2542	2628	21.7327	12217	10697
														21.7789	2542	2628	21.8108	12420	12665
														21.857	1382	5350	21.889	15929	12196
														21.935	660	4426	21.9672	14471	10942
														22.0131	1332	6329	22.0454	7011	9244
														22.0911	861	5922	22.1235	7973	8399
														22.1692	809	4160	22.2017	7980	8868
														22.2473	701	3536	22.2799	6293	7916
														22.3253	539	5004	22.3581	4691	5105
														22.4034	649	5634	22.4362	7058	5780
														22.4814	320	4829	22.5144	5900	11745
														22.5595	952	4424	22.5926	6966	12972
														22.6376	179	3046	22.6708	8029	6539
														22.7156	179	3046	22.7489	8852	8473
														22.7937	8	3340	22.8271	16775	11293
														22.8718	0	1466	22.9053	18361	20068
														22.9498	275	2019	22.9835	18361	20068
														23.0279	89	453	23.0616	23324	16683
														23.1059	193	715	23.1398	23606	17369
														23.184	50	488	23.218	21544	23268
														23.2621	451	103	23.2962	20895	23688
														23.3401	453	686	23.3743	10908	10919
														23.4182	369	288	23.4525	8042	9916
														23.4962	466	59	23.5307	8042	9916
														23.5743	0	63	23.6089	6912	7710
														23.6524	102	65	23.687	7168	8234
														23.7304	361	100	23.7652	9233	12140
														23.8085	13	573	23.8434	5413	11690
														23.8865	1	76	23.9216	6363	6860
														23.9646	0	71	23.9997	5881	9997
														24.0427	32	43	24.0779	5622	10990
														24.1207	0	63	24.1561	5684	11005
														24.1988	0	54	24.2343	8078	8981
														24.2768	3	65	24.3124	8078	8981
														24.3549	0	74	24.3906	9444	9722
														24.433	31	108	24.4688	9394	9042
														24.511	31	108	24.547	11130	8554
														24.5891	15	70	24.6251	10084	9304
														24.6671	0	74	24.7033	5525	8038
														24.7452	0	132	24.7815	6012	8073
														24.8233	180	43	24.8597	6012	8073
														24.9013	331	93	24.9378	6639	9332
														24.9794	255	438	25.016	5108	7397
														25.0574	840	51	25.0942	5921	9836
														25.1355	138	413	25.1724	3662	6070
														25.2136	0	84	25.2505	3819	10580
																	25.3287	3593	5733
																	25.4069	3593	5733
																	25.4851	3909	5509
																	25.5632	3426	5027
																	25.6414	3426	5027
																	25.7196	2397	4383
																	25.7978	3256	8509
																	25.8759	3012	4910
																	25.9541	3316	3344
																	26.0323	4306	7443
																	26.1105	4709	6518
																	26.1886	4709	6518
																	26.2668	6150	10504
																	26.345	7029	8987
																	26.4232	12306	7486
																	26.5013	9837	8148
																	26.5795	8489	7243
																	26.6577	7849	10200
																	26.7359	7849	10200
																	26.814	6638	7011
																	26.8922	4681	6329
																	26.9704	4681	6329
																	27.0486	5285	5306
																	27.1267	3379	5421
																	27.2049	5719	10992
																	27.2831	5719	10992
																	27.3613	5173	8741
																	27.4394	2343	5702
																	27.5176	2343	5702
																	27.5958	3853	4583
																	27.674	6758	10742
																	27.7521	2758	4407
																	27.8303	5407	6610
																	27.9085	2156	7140
																	27.9867	3838	7122
																	28.0648	3838	7122
																	28.143	5256	5774
																	28.2212	3484	5478
																	28.2994	3484	5478
																	28.3775	4660	6051
																	28.4557	3165	5337
																	28.5339	957	5588
																	28.6121	957	5588
																	28.6902	2855	6889
																	28.7684	3884	5956
																	28.8466	3884	5956
																	28.9248	3634	1931
																	29.0029	3622	2857
																	29.0811	7248	5286
																	29.1593	7248	5286
																	29.2375	6421	8763
																	29.3156	8514	4743
																	29.3938	8514	4743

## Sheet: Figure S3
Figure S3E
	CQ
	ITGA5			TSPAN4
	siCon	siITGA5 No.1	siITGA5 No.2	siCon	siTSPAN4 No.1	siTSPAN4 No.2
1	0.961413	0.769797	0.449887	0.981009	0.760558	0.579782
2	1.08348	0.74082	0.489918	1.06047	0.616356	0.679386
3	0.959996	0.785838	0.173974	0.961229	0.72866	0.60615
avg	1.00163	0.765485	0.37126	1.0009	0.701858	0.621773
sem	0.0409269	0.0131734	0.0993174	0.0303272	0.0437315	0.0297952
	AS
	ITGA5			TSPAN4
	siCon	siITGA5 No.1	siITGA5 No.2	siCon	siTSPAN4 No.1	siTSPAN4 No.2
1	1.06642	0.860184	0.597624	0.889439	0.423123	0.55059
2	0.97915	0.847772	0.636534	1.01643	0.455246	0.579761
3	0.957681	0.734859	0.539804	1.10614	0.438918	0.575758
avg	1.00108	0.814272	0.591321	1.004	0.439095	0.568703
sem	0.0332521	0.0398678	0.0281008	0.0628629	0.00927349	0.00912998
ddCt value
